# Supplementary material for: Potential Implications of Climate Change on Aegilops Species Distribution: Sympatry of These Crop Wild Relatives with the Major European Crop Triticum aestivum and Conservation Issues
Source: PLoS One. 2016 Apr 21;11(4):e0153974. doi: 10.1371/journal.pone.0153974 (PMC4839726; doi:10.1371/journal.pone.0153974)
Supplement: S1 File — (XLSX) [file pone.0153974.s011.xlsx]

## Sheet: Legend
Sheets contain the complete cleaned dataset from which Maxent deleted duplicates ( multiple records for the same species in the same background grid cell; 0.5° x 0.5°) and/or records outside the background grid.
The column 'Sample' indicates which occurrence data were kept for training the models.
Gbif	http://www.gbif.org/species
vanS	m.vanslageren@kew.org
CBNmed	http://www.cbnmed.fr/pres/index.php
CBNalpin	http://www.cbn-alpin.fr/
CBNmc	http://www.cbnmc.fr/index.php/fr/
CBNpmp	http://cbnpmp.blogspot.fr/
CBNsa	http://www.cbnsa.fr/

## Sheet: Biuncialis
Longitude	Latitude	Country (ISO3)	Source	Sample
-6.4605	37.768	ESP	Gbif	X
-4.82	37.84	ESP	Gbif	X
-4.52803	37.0212	ESP	Gbif	X
-4.12	34.08	MAR	Gbif	X
-4.01	37.31	ESP	Gbif	X
-3.9	37.22	ESP	Gbif	X
-3.65	40.42	ESP	Gbif	X
-3.25	40.5	ESP	Gbif	X
-2.815	36.879	ESP	Gbif	X
-2.8	40.7664	ESP	Gbif	X
-2.33333	40.4	ESP	Gbif	X
-2.06205	36.8109	ESP	Gbif	X
-1.98333	40.4	ESP	Gbif	X
-0.07	41.38	ESP	Gbif	X
2.78412	43.0022	FRA	CBNmed	X
3.01657	43.4122	FRA	CBNmed
3.03336	43.4034	FRA	CBNmed	X
3.03467	43.4038	FRA	CBNmed
3.04908	43.4161	FRA	CBNmed
3.10674	42.5205	FRA	CBNmed	X
3.63817	43.7196	FRA	CBNmed
3.72122	43.6006	FRA	CBNmed
3.72673	43.5993	FRA	CBNmed
3.72687	43.5995	FRA	CBNmed
3.73633	43.6055	FRA	CBNmed
3.85707	43.7598	FRA	CBNmed
3.85743	43.7598	FRA	CBNmed
3.85957	43.7586	FRA	CBNmed
3.86004	43.7577	FRA	CBNmed
3.86004	43.758	FRA	CBNmed
3.86058	43.7565	FRA	CBNmed
3.8621	43.7579	FRA	CBNmed
3.86473	43.6401	FRA	CBNmed
3.86497	43.6402	FRA	CBNmed
3.89411	43.6379	FRA	CBNmed
3.89727	43.6418	FRA	CBNmed
3.89733	43.6418	FRA	CBNmed
3.89743	43.6334	FRA	CBNmed
3.89975	43.6581	FRA	CBNmed
3.89994	43.6579	FRA	CBNmed
3.89996	43.6579	FRA	CBNmed
3.9	43.6333	FRA	Gbif
3.90026	43.658	FRA	CBNmed
3.91296	43.6526	FRA	CBNmed
3.91563	43.6494	FRA	CBNmed
3.91702	43.6498	FRA	CBNmed
3.9183	43.6324	FRA	CBNmed
3.92811	43.5701	FRA	Gbif	X
3.95341	43.6621	FRA	CBNmed
4.13261	43.7052	FRA	CBNmed	X
4.71742	43.5819	FRA	CBNmed	X
4.72205	46.8305	FRA	Gbif	X
4.74064	44.2964	FRA	CBNmed	X
5.27067	43.5576	FRA	CBNmed
5.39863	43.8764	FRA	CBNmed
5.41788	43.8815	FRA	CBNmed
5.41917	43.8817	FRA	CBNmed
5.42766	43.907	FRA	Gbif
5.48683	43.9259	FRA	CBNmed
5.48691	43.5337	FRA	CBNmed	X
5.91956	43.1439	FRA	CBNmed
5.93413	43.1276	FRA	CBNmed	X
5.94298	43.1517	FRA	CBNmed
5.94496	43.1517	FRA	CBNmed
5.94752	43.1521	FRA	CBNmed
5.95082	43.1557	FRA	CBNmed
5.96998	43.1677	FRA	CBNmed
5.98155	43.2503	FRA	CBNmed
5.98469	43.2022	FRA	CBNmed
5.98473	43.2025	FRA	CBNmed
5.98487	43.2031	FRA	CBNmed
5.99374	43.1567	FRA	CBNmed
6.07348	43.1022	FRA	CBNmed	X
6.48217	43.518	FRA	CBNmed	X
9.53332	35.3	TUN	Gbif	X
9.53333	35.3	TUN	vanS
17.8167	43.3333	BIH	Gbif	X
17.8333	43.35	BIH	Gbif
19.8667	39.5667	GRC	Gbif	X
20.4042	41.8019	ALB	Gbif	X
20.4833	38.1833	GRC	Gbif	X
20.6667	43.2667	SRB	Gbif
20.6761	43.0064	SRB	Gbif	X
20.7167	37.7667	GRC	Gbif	X
20.75	43.2667	SRB	Gbif
20.7667	40.9167	MKD	Gbif	X
20.7667	43.2417	SRB	Gbif
20.7833	37.7833	GRC	Gbif
20.8169	43.0342	SRB	Gbif
20.8333	41.1667	MKD	Gbif	X
20.85	42.925	SRB	Gbif	X
20.8728	42.4092	SRB	Gbif
20.8786	42.1719	SRB	Gbif
20.9714	42.0156	MKD	Gbif	X
21.1833	39.7667	GRC	Gbif
21.1833	39.7833	GRC	Gbif
21.2833	42.15	SRB	Gbif	X
21.3667	39.9833	GRC	Gbif
21.3833	39.95	GRC	Gbif
21.3833	39.9833	GRC	Gbif
21.3833	39.9333	GRC	Gbif
21.3833	40.0167	GRC	Gbif	X
21.3833	40.0333	GRC	Gbif
21.4333	39.55	GRC	Gbif	X
21.4536	39.0322	GRC	Gbif	X
21.5	40.1667	GRC	Gbif
21.5144	39.0978	GRC	Gbif
21.55	39.8333	GRC	Gbif
21.55	40.2833	GRC	Gbif
21.5544	41.3464	MKD	Gbif	X
21.5553	39.0011	GRC	Gbif	X
21.5806	43.2342	SRB	Gbif	X
21.5867	39.9425	GRC	Gbif
21.5914	39.0069	GRC	Gbif
21.6	40.25	GRC	Gbif
21.6167	39.65	GRC	Gbif	X
21.6167	39.7	GRC	Gbif
21.6333	39.6667	GRC	Gbif
21.6606	38.9847	GRC	Gbif
21.6667	39.6667	GRC	Gbif
21.6819	38.9533	GRC	Gbif
21.7	40.0167	GRC	Gbif	X
21.7144	42.1322	MKD	Gbif	X
21.7239	38.9197	GRC	Gbif
21.7333	41.4333	MKD	Gbif
21.7989	39.2803	GRC	Gbif
21.8	40.15	GRC	Gbif
21.8017	42.1703	MKD	Gbif
21.9275	38.9106	GRC	Gbif	X
21.9667	37.15	GRC	Gbif	X
21.9764	41.5522	MKD	Gbif	X
21.9842	39.0711	GRC	Gbif
22.0167	37.1833	GRC	Gbif
22.0333	39.5833	GRC	Gbif
22.0333	40.3667	GRC	Gbif	X
22.0333	41.85	MKD	Gbif
22.0472	39.21	GRC	Gbif	X
22.105	41.7872	MKD	Gbif	X
22.1167	38.0333	GRC	Gbif
22.1333	39.6167	GRC	Gbif
22.1369	38.0014	GRC	Gbif	X
22.15	37.0833	GRC	Gbif
22.1667	36.9833	GRC	Gbif
22.1667	39.5833	GRC	Gbif
22.1667	40.4667	GRC	Gbif
22.1667	39.5833	GRC	Gbif	X
22.1667	41	GRC	Gbif	X
22.1833	36.9167	GRC	Gbif
22.2	36.9667	GRC	Gbif
22.2489	41.405	MKD	Gbif
22.2667	37.0333	GRC	Gbif	X
22.2833	36.8333	GRC	Gbif
22.3667	37.0667	GRC	Gbif
22.3833	36.6333	GRC	Gbif
22.3833	36.6167	GRC	Gbif
22.3833	36.6667	GRC	Gbif
22.4	36.5667	GRC	Gbif	X
22.4	36.6667	GRC	Gbif
22.4167	36.6667	GRC	Gbif
22.4167	36.5667	GRC	Gbif
22.4333	37.0833	GRC	Gbif
22.4333	37.0333	GRC	Gbif
22.5	38.4833	GRC	Gbif
22.5167	39.6167	GRC	Gbif	X
22.55	40.1167	GRC	Gbif	X
22.55	40.15	GRC	Gbif
22.5667	36.75	GRC	Gbif	X
22.5833	40.4667	GRC	Gbif
22.5833	42.3833	BGR	Gbif
22.5833	42.3833	BGR	vanS
22.7333	37.9	GRC	Gbif
22.7333	37.75	GRC	Gbif
22.7333	37.9	GRC	Gbif
22.75	37.7	GRC	Gbif
22.7625	37.1481	GRC	Gbif	X
22.7667	39.6833	GRC	Gbif
22.7833	42.25	BGR	Gbif
22.7833	42.25	BGR	vanS
22.8	37.5667	GRC	Gbif	X
22.8167	37.5667	GRC	Gbif
22.8167	39.7	GRC	Gbif
22.8167	41.0167	GRC	Gbif
22.8167	40.8	GRC	Gbif
22.8333	39.7	GRC	Gbif
22.85	39.7	GRC	Gbif
22.8667	37.5833	GRC	Gbif
22.8667	37.8833	GRC	Gbif
22.8667	42.7667	BGR	vanS
22.8667	37.6333	GRC	Gbif
22.8667	42.7667	BGR	Gbif
22.8833	41	GRC	Gbif	X
22.8833	41.9333	BGR	Gbif
22.8833	41.9833	BGR	Gbif
22.8833	37.8333	GRC	Gbif
22.8833	41.9333	BGR	vanS
22.8833	41.9833	BGR	vanS
22.9	41.9833	BGR	Gbif
22.9	41.9833	BGR	vanS
22.9167	40.8833	GRC	Gbif
22.9167	37.5833	GRC	Gbif
22.9333	42	BGR	Gbif	X
22.9333	37.5833	GRC	Gbif
22.9333	38.0167	GRC	Gbif	X
22.9333	42	BGR	vanS
22.95	40.65	GRC	Gbif	X
22.9667	41.9167	BGR	vanS	X
22.9667	42.65	BGR	vanS	X
22.9667	37.9	GRC	Gbif
22.9667	41.9167	BGR	Gbif
22.9667	42.65	BGR	Gbif
22.9833	38.0167	GRC	Gbif
22.9833	38.0333	GRC	Gbif
22.9833	38.0667	GRC	Gbif
23	37.8333	GRC	Gbif
23	37.8667	GRC	Gbif
23	38.0333	GRC	Gbif	X
23.0333	37.8167	GRC	Gbif
23.0333	39.3333	GRC	Gbif	X
23.0333	37.6167	GRC	Gbif	X
23.0333	37.8167	GRC	Gbif
23.05	37.6333	GRC	Gbif
23.0667	37.6333	GRC	Gbif
23.0667	37.7833	GRC	Gbif
23.0667	37.6333	GRC	Gbif
23.0833	37.6333	GRC	Gbif
23.0833	37.6667	GRC	Gbif
23.0833	37.7667	GRC	Gbif
23.1	37.6667	GRC	Gbif
23.1083	42.0919	BGR	Gbif	X
23.1333	43.4667	BGR	Gbif
23.1333	40.4833	GRC	Gbif
23.1333	43.4667	BGR	vanS	X
23.15	40.3833	GRC	Gbif
23.1667	40.3833	GRC	Gbif
23.2167	41.4667	BGR	vanS
23.2167	41.4667	BGR	Gbif
23.2833	40.4833	GRC	Gbif
23.3	41.4833	BGR	Gbif
23.3	41.4833	BGR	vanS
23.3333	37.3333	GRC	Gbif	X
23.35	37.3333	GRC	Gbif
23.3833	38.4333	GRC	Gbif
23.3833	38.45	GRC	Gbif
23.4	38.3833	GRC	Gbif
23.4333	38.4667	GRC	Gbif
23.4333	40.4667	GRC	Gbif
23.4667	38.4667	GRC	Gbif
23.4667	36.9167	GRC	Gbif	X
23.4667	40.4167	GRC	Gbif
23.4833	41.4167	BGR	Gbif
23.4833	40.05	GRC	Gbif	X
23.4833	41.4167	BGR	vanS	X
23.5	38.0833	GRC	Gbif
23.5	38.4833	GRC	Gbif
23.5167	38.0667	GRC	Gbif
23.5167	38.0833	GRC	Gbif
23.5167	38.1	GRC	Gbif
23.5167	38.1167	GRC	Gbif
23.5333	38.1	GRC	Gbif
23.5333	38.4333	GRC	Gbif
23.5667	38.45	GRC	Gbif
23.5833	41.4333	BGR	Gbif
23.5833	38.3667	GRC	Gbif
23.5833	41.4333	BGR	vanS
23.6	38.3833	GRC	Gbif
23.65	41.4333	BGR	Gbif
23.65	41.4333	BGR	vanS
23.7167	41.4833	BGR	vanS
23.7167	41.4833	BGR	Gbif
23.7333	41.0833	GRC	Gbif	X
23.8167	38.0667	GRC	Gbif
23.8667	38.0497	GRC	Gbif
23.8667	38.0667	GRC	Gbif
23.8667	38.05	GRC	Gbif
23.8833	38.0667	GRC	Gbif
23.8833	38.0667	GRC	Gbif
23.8833	38.0833	GRC	Gbif
23.8833	38.1	GRC	Gbif
23.9	35.3333	GRC	Gbif	X
23.9	38.0667	GRC	Gbif
23.9	38.0833	GRC	Gbif
23.9	38.25	GRC	Gbif
23.9167	38	GRC	Gbif	X
23.9167	38.1167	GRC	Gbif
23.9167	38.0167	GRC	Gbif
23.9333	38	GRC	Gbif
23.9333	38.25	GRC	Gbif
23.95	38	GRC	Gbif
23.95	38.2667	GRC	Gbif
23.9667	38.0167	GRC	Gbif
23.9833	39.1167	GRC	Gbif	X
23.9833	38.0333	GRC	Gbif
24.1	34.85	GRC	Gbif	X
24.1167	38.3333	GRC	Gbif
24.1167	39.1	GRC	Gbif	X
24.1333	38.3167	GRC	Gbif
24.15	38.3333	GRC	Gbif
24.1667	39.4	GRC	Gbif
24.3167	37.6333	GRC	Gbif
24.35	37.6331	GRC	Gbif	X
24.4164	36.6831	GRC	Gbif	X
24.4167	38.0167	GRC	Gbif	X
24.4331	37.4164	GRC	Gbif	X
24.4333	36.7333	GRC	Gbif
24.45	36.6833	GRC	Gbif
24.4667	42.0333	BGR	vanS
24.4667	42.0333	BGR	Gbif	X
24.5	37.1497	GRC	Gbif	X
24.5	37.15	GRC	Gbif
24.5	38.95	GRC	Gbif
24.5	42.0167	BGR	vanS	X
24.5	42.0167	BGR	Gbif
24.55	38.9167	GRC	Gbif	X
24.5667	36.8167	GRC	Gbif
24.6833	36.9667	GRC	Gbif
24.8	37.9333	GRC	Gbif
24.8331	37.8331	GRC	Gbif
24.8333	37.9	GRC	Gbif
24.8997	36.6331	GRC	Gbif	X
24.9164	37.4331	GRC	Gbif
24.9333	37.45	GRC	Gbif
24.95	37.7167	GRC	Gbif	X
24.9833	39.5333	GRC	Gbif	X
25	35.2333	GRC	Gbif
25.05	36.9833	GRC	Gbif
25.0667	42.3833	BGR	vanS
25.0667	42.3833	BGR	Gbif	X
25.0831	37.0331	GRC	Gbif
25.1139	37.6081	GRC	Gbif
25.1164	36.6831	GRC	Gbif	X
25.12	36.98	GRC	Gbif
25.1497	37.0831	GRC	Gbif
25.15	39.8667	GRC	Gbif	X
25.1667	35.3	GRC	Gbif
25.1667	37.5333	GRC	Gbif	X
25.1667	39.8667	GRC	Gbif
25.2167	37.4167	GRC	Gbif
25.2667	37.15	GRC	Gbif
25.2833	36.7333	GRC	Gbif
25.3297	36.7169	GRC	Gbif
25.3333	37.4833	GRC	Gbif
25.3667	37.4167	GRC	Gbif
25.4167	37.0667	GRC	Gbif
25.4167	37.1167	GRC	Gbif
25.4167	37.1333	GRC	Gbif
25.4333	36.4167	GRC	Gbif
25.4333	37.1167	GRC	Gbif
25.45	37.1333	GRC	Gbif
25.4586	35.2075	GRC	Gbif	X
25.4589	36.3953	GRC	Gbif	X
25.4667	37.0167	GRC	Gbif	X
25.4761	37.0528	GRC	Gbif
25.4833	37.15	GRC	Gbif
25.5	37.0333	GRC	Gbif	X
25.5	37.0833	GRC	Gbif
25.5167	37.0667	GRC	Gbif
25.5333	37.0833	GRC	Gbif
25.5333	37.1167	GRC	Gbif
25.55	37.1333	GRC	Gbif
25.55	37.1833	GRC	Gbif
25.5667	37.15	GRC	Gbif
25.5833	37.15	GRC	Gbif
25.6667	35.0667	GRC	Gbif	X
25.6833	36.6333	GRC	Gbif	X
25.7167	35.1833	GRC	Gbif
25.8167	37.1167	GRC	Gbif
25.85	36.35	GRC	Gbif	X
25.8667	36.8	GRC	Gbif
25.9167	38.5167	GRC	Gbif	X
25.95	35.15	GRC	Gbif
25.9781	38.2242	GRC	Gbif	X
25.9833	35.1333	GRC	Gbif
26	39.2167	GRC	Gbif	X
26.05	38.3167	GRC	Gbif
26.05	38.3833	GRC	Gbif
26.0667	41.7333	BGR	vanS
26.0667	38.3833	GRC	Gbif
26.0667	41.7333	BGR	Gbif
26.1	38.2667	GRC	Gbif	X
26.1167	35.15	GRC	Gbif
26.1167	35.1833	GRC	Gbif
26.1167	38.3667	GRC	Gbif
26.1167	38.4833	GRC	Gbif
26.1167	38.5	GRC	Gbif	X
26.1333	38.4333	GRC	Gbif
26.15	38.4667	GRC	Gbif
26.1667	35.05	GRC	Gbif	X
26.1833	35.05	GRC	Gbif
26.1833	37.6167	GRC	Gbif	X
26.2333	39.8667	TUR	Gbif
26.2333	39.8667	TUR	vanS
26.25	35.25	GRC	Gbif
26.25	39.95	TUR	Gbif
26.2833	36.9833	GRC	Gbif
26.3667	40.0333	TUR	Gbif	X
26.3833	42.1833	BGR	Gbif	X
26.3833	42.1833	BGR	vanS
26.4	36.5833	GRC	Gbif	X
26.4167	36.5833	GRC	Gbif
26.4667	40.1833	TUR	Gbif
26.4833	41.7	TUR	Gbif	X
26.4833	39.5833	TUR	Gbif	X
26.4833	41.7	TUR	vanS
26.5333	40.8667	TUR	vanS	X
26.55	39.1	GRC	Gbif
26.5833	39.0667	GRC	Gbif	X
26.6	39.5667	TUR	Gbif	X
26.6167	39.6	TUR	Gbif
26.6333	37.7	GRC	Gbif	X
26.6833	36.3333	GRC	Gbif
26.6833	37.7667	GRC	Gbif
26.7	39.3333	TUR	Gbif
26.75	36.2833	GRC	Gbif	X
26.8	37.7833	GRC	Gbif
26.9833	37.75	GRC	Gbif
26.9833	37.7667	GRC	Gbif
26.9833	38.8	TUR	Gbif	X
27.0333	38.0667	TUR	Gbif	X
27.07	38.6067	TUR	Gbif	X
27.0931	41.4325	TUR	Gbif	X
27.1833	35.4667	GRC	Gbif	X
27.2333	41.7833	TUR	Gbif	X
27.2333	41.7833	TUR	vanS
27.2833	37.9167	TUR	Gbif	X
27.3	37.9333	TUR	Gbif
27.3833	36.4	GRC	Gbif	X
27.4167	39.0833	TUR	Gbif	X
27.4667	42.4167	BGR	vanS	X
27.4667	42.4167	BGR	Gbif
27.4833	39.6667	TUR	Gbif
27.4833	39.6667	TUR	vanS	X
27.5333	39.65	TUR	Gbif	X
27.5333	39.7167	TUR	Gbif
27.5333	39.7167	TUR	vanS
27.6	41.5833	TUR	Gbif	X
27.6	41.5833	TUR	vanS
27.6089	39.1883	TUR	Gbif	X
27.65	42.4167	BGR	Gbif
27.6667	42.4167	BGR	vanS	X
27.6833	39.6667	TUR	Gbif
27.75	36.1667	GRC	Gbif	X
27.8333	40.4167	TUR	Gbif	X
27.8833	36.1667	GRC	Gbif
27.8833	36.1833	GRC	Gbif
27.8833	36.2	GRC	Gbif
27.9667	38.5167	TUR	Gbif	X
27.9833	36.35	GRC	Gbif
28	36.2833	GRC	Gbif
28	41.1667	TUR	vanS
28	41.1667	TUR	Gbif
28.0333	40.1333	TUR	Gbif	X
28.0333	41.1333	TUR	Gbif	X
28.0333	40.1333	TUR	vanS
28.06	43.3667	BGR	vanS	X
28.0667	36.0833	GRC	Gbif
28.0831	36.0831	GRC	Gbif	X
28.1	43.3833	BGR	Gbif
28.1	43.3833	BGR	vanS
28.15	36.4	GRC	Gbif
28.2667	40.2333	TUR	Gbif
28.7167	38.2	TUR	Gbif
28.7167	38.25	TUR	Gbif
28.7667	40.3833	TUR	Gbif
28.7964	40.3908	TUR	Gbif
28.8667	40.3667	TUR	Gbif	X
28.9167	38.0333	TUR	Gbif	X
28.9167	40.5	TUR	Gbif	X
28.9333	37.9167	TUR	Gbif	X
28.95	37.9833	TUR	Gbif
29.05	37.85	TUR	Gbif	X
29.1	40.3333	TUR	Gbif
29.1128	37.9158	TUR	Gbif
29.15	40.4167	TUR	Gbif
29.15	40.45	TUR	Gbif
29.1667	40.1667	TUR	vanS	X
29.1667	40.1667	TUR	Gbif
29.2	40.3833	TUR	vanS
29.5833	40.5	TUR	Gbif	X
30.0167	40.2333	TUR	Gbif	X
30.0333	40.4333	TUR	Gbif
30.1	39.8667	TUR	Gbif
30.15	39.6	TUR	Gbif	X
30.15	39.8	TUR	Gbif
30.17	40.5086	TUR	Gbif	X
30.2167	39.9833	TUR	Gbif
30.3333	39.8333	TUR	Gbif
30.35	39.8333	TUR	Gbif
30.4333	39.8	TUR	Gbif
30.4667	39.7667	TUR	Gbif
30.9333	39.5833	TUR	Gbif	X
31.1667	39.6667	TUR	Gbif	X
31.8333	38.2833	TUR	Gbif	X
31.9667	41.3167	TUR	Gbif	X
32.3667	39.5	TUR	vanS	X
32.3667	39.5	TUR	Gbif
32.4667	34.8667	CYP	Gbif	X
32.5167	34.7333	CYP	vanS	X
32.55	34.75	CYP	Gbif
32.5833	37.9667	TUR	Gbif
32.5833	40	TUR	Gbif	X
32.5833	35.1667	CYP	Gbif	X
32.5833	37.9667	TUR	vanS	X
32.5833	40	TUR	vanS
32.6	34.8333	CYP	Gbif
32.6167	34.8333	CYP	vanS
32.6333	34.8667	CYP	Gbif
32.65	34.9167	CYP	vanS
32.7333	34.95	CYP	Gbif
32.7333	34.95	CYP	vanS
32.7667	34.9667	CYP	vanS
32.7667	34.9667	CYP	Gbif
32.8167	39.85	TUR	Gbif	X
32.8167	39.9333	TUR	Gbif
32.8667	34.9167	CYP	Gbif
32.9667	35.2833	CYP	vanS
32.9667	35.2833	CYP	Gbif
33.0333	34.8	CYP	Gbif
33.05	37.2833	TUR	Gbif	X
33.05	37.2833	TUR	vanS
33.0667	35.3	CYP	Gbif
33.0833	39.9667	TUR	Gbif
33.0833	39.9667	TUR	vanS	X
33.1333	35.0667	CYP	Gbif	X
33.1667	34.7167	CYP	Gbif	X
33.3333	35.3	CYP	Gbif
33.3833	35.15	CYP	Gbif
33.4167	34.95	CYP	Gbif
33.4333	35.3	CYP	Gbif
33.4333	35.3	CYP	vanS
33.45	34.95	CYP	Gbif
33.4667	34.95	CYP	Gbif
33.4667	40.8667	TUR	Gbif	X
33.5	34.85	CYP	Gbif	X
33.5167	39.55	TUR	vanS	X
33.5167	39.55	TUR	Gbif
33.825	44.4044	UKR	Gbif	X
34.0044	44.4111	UKR	Gbif	X
34.2333	44.5108	UKR	Gbif	X
34.3833	39.0667	TUR	Gbif
34.3833	39.0667	TUR	Gbif	X
34.4761	44.7439	UKR	Gbif
34.8619	44.8489	UKR	Gbif	X
35.2322	44.9239	UKR	Gbif	X
35.3594	33.0364	ISR	Gbif	X
35.3616	33.0391	ISR	Gbif
35.6	38.9667	TUR	vanS	X
35.6	38.9667	TUR	Gbif
35.6667	32.05	JOR	vanS
35.6667	33.9833	LBN	vanS
35.6667	32.05	JOR	Gbif
35.6667	33.9833	LBN	Gbif
35.6833	32.0333	JOR	Gbif	X
35.6833	32.0333	JOR	vanS
35.7167	32.0667	JOR	vanS
35.7167	32.35	JOR	vanS
35.7167	32.3667	JOR	vanS
35.7167	33.5167	LBN	vanS
35.7167	32.0667	JOR	Gbif
35.7167	32.35	JOR	Gbif
35.7167	32.3667	JOR	Gbif
35.7167	33.5167	LBN	Gbif
35.75	33.4333	LBN	Gbif
35.75	33.4333	LBN	vanS
35.7667	32.35	JOR	vanS
35.7667	33.5167	LBN	vanS
35.7667	33.6167	LBN	vanS
35.7667	32.35	JOR	Gbif
35.7667	33.5167	LBN	Gbif
35.7667	33.6167	LBN	Gbif
35.7667	33.7667	LBN	Gbif
35.7833	32.25	JOR	Gbif
35.7833	32.2667	JOR	Gbif
35.7833	32.25	JOR	vanS
35.7833	32.2667	JOR	vanS
35.8	32.1167	JOR	vanS
35.8	32.1167	JOR	Gbif
35.8	32.45	JOR	Gbif
35.8056	35.6722	SYR	Gbif	X
35.8167	32.2667	JOR	vanS
35.8167	32.3667	JOR	vanS
35.8167	33.45	LBN	vanS
35.8167	33.5	LBN	vanS	X
35.8167	33.6167	LBN	vanS
35.8167	32.2667	JOR	Gbif
35.8167	32.3667	JOR	Gbif
35.8167	33.45	LBN	Gbif
35.8167	33.5	LBN	Gbif
35.8167	33.6167	LBN	Gbif
35.8286	33.0809	ISR	Gbif
35.8476	33.0474	ISR	Gbif
35.8486	33.0375	ISR	Gbif	X
35.8667	32.3667	JOR	vanS
35.8667	32.3833	JOR	vanS
35.8667	32.3667	JOR	Gbif
35.8667	32.3833	JOR	Gbif
35.8833	33.5167	LBN	Gbif
35.8833	33.5167	LBN	vanS
35.9	32.0333	JOR	Gbif
35.9	32.0333	JOR	vanS
35.9	33.6333	LBN	Gbif
35.9	33.6333	LBN	vanS
35.9167	32.3333	JOR	vanS
35.9167	32.3333	JOR	Gbif
35.9919	33.7083	SYR	Gbif
36	35.8306	SYR	Gbif
36.0014	35.6506	SYR	Gbif
36.0167	33.6819	SYR	Gbif
36.0222	33.6556	SYR	Gbif
36.0278	33.6361	SYR	Gbif
36.0333	33.6833	SYR	vanS
36.05	33.6639	SYR	Gbif
36.05	33.6639	SYR	Gbif
36.05	33.6833	SYR	vanS
36.05	33.8333	LBN	Gbif
36.05	33.8333	LBN	vanS
36.0636	33.5967	SYR	Gbif
36.0667	33.6167	SYR	vanS
36.0833	34.9972	SYR	Gbif
36.0944	33.7333	SYR	Gbif
36.0958	33.5833	SYR	Gbif	X
36.1	33.9333	LBN	Gbif
36.1	34.1333	LBN	Gbif
36.1	34.1333	LBN	vanS
36.1167	33.5833	SYR	vanS
36.1194	35.4167	SYR	Gbif
36.1278	33.7361	SYR	Gbif
36.1278	33.7361	SYR	Gbif
36.1667	33.825	SYR	Gbif
36.1667	35.3833	SYR	vanS
36.1667	35.4833	SYR	vanS
36.1667	33.825	SYR	Gbif
36.1694	35.4972	SYR	Gbif
36.1753	33.8144	SYR	Gbif
36.1806	33.6158	SYR	Gbif
36.1944	35.5	SYR	Gbif	X
36.2	33.6333	SYR	vanS
36.2069	35.5875	SYR	Gbif
36.2306	34.8833	SYR	Gbif	X
36.2333	34.0833	LBN	Gbif	X
36.2333	34.0833	LBN	vanS
36.2667	34.8833	SYR	vanS
36.3122	35.79	SYR	Gbif
36.3306	35.2028	SYR	Gbif	X
36.3958	33.775	SYR	Gbif
36.4494	35.6319	SYR	Gbif
36.5114	36.1133	SYR	Gbif
36.5114	36.1133	SYR	Gbif
36.5139	34.8361	SYR	Gbif
36.5417	33.8431	SYR	Gbif
36.55	33.85	SYR	vanS
36.55	35.7667	SYR	vanS
36.55	36.2306	SYR	Gbif
36.55	36.2306	SYR	Gbif
36.5525	35.6003	SYR	Gbif	X
36.5667	35.7867	SYR	Gbif
36.6111	32.6917	SYR	Gbif
36.6264	32.6539	SYR	Gbif
36.6283	33.8408	SYR	Gbif	X
36.6333	32.7672	SYR	Gbif
36.6333	36.2	SYR	Gbif
36.6333	32.65	SYR	vanS	X
36.6333	32.7	SYR	vanS
36.6333	32.7667	SYR	vanS
36.6333	36.2	SYR	Gbif
36.6408	36.7164	SYR	Gbif	X
36.6667	35.65	SYR	Gbif
36.7167	35.6833	SYR	Gbif
36.75	35.45	SYR	Gbif
36.75	36.1944	SYR	Gbif
36.7758	36.2022	SYR	Gbif
36.7758	36.2022	SYR	Gbif
36.7833	35.1833	SYR	Gbif	X
36.7833	35.6833	SYR	Gbif
36.7833	36.2	SYR	vanS
36.79	36.2214	SYR	Gbif
36.8028	34.6817	SYR	Gbif
36.8167	45.2333	RUS	Gbif	X
36.8333	34.6683	SYR	Gbif
36.8333	36.3833	SYR	vanS
36.8475	36.3914	SYR	Gbif
36.85	34.6667	SYR	Gbif	X
36.85	35.2	SYR	Gbif
36.8567	36.2814	SYR	Gbif
36.865	36.0656	SYR	Gbif	X
36.865	36.0656	SYR	Gbif
36.9167	36.15	SYR	vanS
36.9167	35.3	SYR	Gbif
36.9325	36.8389	TUR	Gbif
36.9361	36.1383	SYR	Gbif
36.95	34.9	SYR	vanS
36.95	45.2667	RUS	Gbif
36.9772	36.1533	SYR	Gbif
36.9772	36.1533	SYR	Gbif
36.9917	36.475	SYR	Gbif
36.9972	36.4694	SYR	Gbif
36.9992	34.9428	SYR	Gbif
37	36.6833	SYR	Gbif	X
37	36.6833	SYR	Gbif
37.0167	37.5	TUR	Gbif	X
37.0167	37.6167	TUR	Gbif
37.05	39.7333	TUR	Gbif	X
37.1167	36.2167	SYR	Gbif
37.2667	34.9167	SYR	Gbif
37.2833	34.85	SYR	Gbif	X
37.2833	37.1833	TUR	Gbif	X
37.3333	44.9	RUS	Gbif
37.4167	44.8	RUS	Gbif	X
37.45	36.1167	SYR	Gbif	X
37.45	36.1167	SYR	Gbif
37.45	38.65	TUR	Gbif	X
37.4667	37.1833	TUR	Gbif
37.4928	35.8142	SYR	Gbif	X
37.4928	35.8142	SYR	Gbif
37.5167	38.5167	TUR	Gbif	X
37.5167	38.5167	TUR	Gbif
37.5411	36.6328	SYR	Gbif
37.55	45.1833	RUS	Gbif	X
37.5667	37.3667	TUR	Gbif	X
37.6333	37.5333	TUR	Gbif	X
37.6667	34.6333	SYR	Gbif	X
37.6667	44.7167	RUS	Gbif	X
37.7667	44.7167	RUS	Gbif
37.77	36.4839	SYR	Gbif	X
37.9425	36.6181	SYR	Gbif	X
37.95	37.6667	TUR	Gbif
38	44.6333	RUS	Gbif
38.0386	36.6397	SYR	Gbif	X
38.0386	36.6397	SYR	Gbif
38.05	44.6	RUS	Gbif	X
38.1667	38.3333	TUR	Gbif
38.1833	38.3333	TUR	Gbif	X
38.2233	36.8775	SYR	Gbif
38.4167	38.8333	TUR	Gbif	X
38.6167	37.9667	TUR	Gbif	X
38.6333	38.85	TUR	Gbif
38.7667	38.8	TUR	Gbif	X
38.9167	36.9333	TUR	Gbif	X
39.1833	37.1667	TUR	Gbif	X
39.8167	38.2167	TUR	Gbif	X
40	38.05	TUR	Gbif
40.0333	36.85	TUR	Gbif
40.0833	38.3833	TUR	Gbif
40.3333	36.4667	SYR	vanS
40.3631	36.5006	SYR	Gbif	X
40.3639	36.3983	SYR	Gbif	X
40.4167	38	TUR	Gbif	X
40.4403	36.44	SYR	Gbif
40.4611	36.44	SYR	Gbif
40.8167	37.1111	SYR	Gbif	X
40.8619	36.7719	SYR	Gbif	X
41.0969	37.045	SYR	Gbif	X
41.65	36.4167	IRQ	Gbif
41.9	36.3667	IRQ	Gbif	X
42.25	37.7333	TUR	Gbif	X
42.6167	38.5	TUR	Gbif	X
43.2167	36.2	IRQ	Gbif	X
43.4167	36.3833	IRQ	Gbif
43.4167	36.4333	IRQ	Gbif
43.4167	36.5	IRQ	Gbif	X
44.65	37.2333	TUR	Gbif	X
44.75	39.8333	ARM	Gbif	X
44.75	39.8333	ARM	vanS
44.9042	39.8703	ARM	Gbif
45	38.0833	IRN	Gbif	X
45	38.0833	IRN	vanS
45.3892	41.0608	AZE	Gbif	X
45.4	39.1167	AZE	Gbif	X
45.4431	41.7283	GEO	Gbif	X
45.75	38.4667	IRN	vanS	X
45.75	38.4667	IRN	Gbif
46.55	39.6333	AZE	Gbif	X
46.9986	40.0017	AZE	Gbif	X
47.1761	41.1664	AZE	Gbif	X
47.55	42.7	RUS	Gbif
47.5667	42.8833	RUS	Gbif
47.6833	42.35	RUS	Gbif
47.85	42.0667	RUS	Gbif	X
47.8667	42.5667	RUS	vanS	X
47.8667	42.5667	RUS	Gbif
47.9167	42.2	RUS	vanS
47.9167	42.2	RUS	Gbif
48	42.1667	RUS	vanS
48	42.1667	RUS	Gbif
48.1833	42.1167	RUS	Gbif	X
48.5	36.6667	IRN	vanS	X
48.5	36.6667	IRN	Gbif
48.5008	38.7489	AZE	Gbif	X
48.6794	40.7311	AZE	Gbif
48.6794	40.7328	AZE	Gbif
48.8833	40.6086	AZE	Gbif	X
49.1858	40.49	AZE	Gbif
49.3711	40.4983	AZE	Gbif
49.4586	40.1631	AZE	Gbif	X
49.5592	40.2822	AZE	Gbif	X
49.6986	40.5017	AZE	Gbif	X
49.7628	40.5703	AZE	Gbif
50.3167	40.4	AZE	Gbif	X

## Sheet: Cylindrica
Longitude	Latitude	Source	Country (ISO3)	Sample
-4.82	37.84	Gbif	ESP	X
-2.0657	36.7983	Gbif	ESP	X
1.72153	44.3137	CBNpmp	FRA	X
2.23106	47.1351	Gbif	FRA	X
2.35817	48.93	Gbif	FRA
2.39542	48.8351	Gbif	FRA	X
3.20333	44.1805	CBNpmp	FRA	X
3.50544	44.3367	CBNmed	FRA	X
3.53964	43.7712	CBNmed	FRA
3.55003	43.7342	CBNmed	FRA
3.57549	43.4891	CBNmed	FRA	X
3.60763	43.502	CBNmed	FRA	X
3.72374	43.6648	CBNmed	FRA
3.72374	43.6648	CBNmed	FRA
3.74236	43.8119	CBNmed	FRA
3.7425	43.8113	CBNmed	FRA
3.85504	43.7169	CBNmed	FRA
3.85873	43.7192	CBNmed	FRA
3.85961	43.7195	CBNmed	FRA
3.86342	43.9012	CBNmed	FRA
3.88532	43.7608	CBNmed	FRA
3.88565	43.7609	CBNmed	FRA
3.88572	43.7609	CBNmed	FRA
3.88678	43.7615	CBNmed	FRA
3.92623	43.7225	CBNmed	FRA
3.94011	43.9388	CBNmed	FRA
4.54813	43.9466	CBNmed	FRA	X
4.722	44.3196	CBNmed	FRA	X
4.72697	44.3202	CBNmed	FRA
4.84149	43.4307	CBNmed	FRA	X
5.06209	43.3991	CBNmed	FRA
5.06401	44.194	CBNmed	FRA
5.10883	44.2944	CBNalpin	FRA
5.13959	43.8036	CBNmed	FRA
5.17566	44.085	CBNmed	FRA
5.17609	44.0857	CBNmed	FRA
5.17668	44.0849	CBNmed	FRA
5.17951	44.0812	CBNmed	FRA
5.18062	44.0479	CBNmed	FRA
5.18533	44.0681	CBNmed	FRA
5.18799	44.0834	CBNmed	FRA
5.19654	43.4029	CBNmed	FRA
5.19675	44.0538	CBNmed	FRA
5.20063	44.0303	CBNmed	FRA
5.20617	44.0784	CBNmed	FRA
5.20682	44.065	CBNmed	FRA
5.21593	43.4174	CBNmed	FRA
5.22997	44.3934	CBNalpin	FRA
5.29333	43.9043	CBNmed	FRA
5.31423	44.3585	CBNalpin	FRA
5.37022	44.075	CBNmed	FRA
5.37305	44.1307	CBNmed	FRA
5.37461	44.129	CBNmed	FRA
5.3771	44.1212	CBNmed	FRA
5.37818	44.1223	CBNmed	FRA
5.37914	44.1236	CBNmed	FRA
5.37981	44.13	CBNmed	FRA
5.38218	44.1273	CBNmed	FRA
5.38483	44.1284	CBNmed	FRA
5.38574	44.1273	CBNmed	FRA
5.40144	44.0072	CBNmed	FRA
5.40718	44.2949	CBNalpin	FRA
5.41891	44.0931	CBNmed	FRA
5.42097	44.0905	CBNmed	FRA
5.42439	44.0394	CBNmed	FRA
5.42489	44.038	CBNmed	FRA
5.42493	44.0374	CBNmed	FRA
5.42501	44.037	CBNmed	FRA
5.42627	44.0346	CBNmed	FRA
5.43375	44.108	CBNmed	FRA
5.4383	44.3779	CBNalpin	FRA
5.44723	43.529	CBNmed	FRA	X
5.45878	44.1306	CBNalpin	FRA
5.46377	44.1327	CBNalpin	FRA
5.46413	43.2749	CBNmed	FRA	X
5.47706	43.9971	CBNmed	FRA
5.48578	44.0042	CBNmed	FRA	X
5.4862	44.1432	CBNalpin	FRA
5.48671	43.9826	CBNmed	FRA
5.48683	43.9259	CBNmed	FRA
5.48923	44.0392	CBNmed	FRA
5.49502	43.9805	CBNmed	FRA
5.49504	43.9814	CBNmed	FRA
5.50128	44.0822	CBNalpin	FRA
5.52574	44.1303	CBNalpin	FRA
5.5665	43.9465	CBNalpin	FRA
5.56881	44.3734	CBNalpin	FRA
5.57266	44.0731	CBNalpin	FRA	X
5.60473	43.349	CBNmed	FRA
5.63824	43.2918	CBNmed	FRA	X
5.69931	44.3149	CBNalpin	FRA
5.72406	44.3891	CBNalpin	FRA
5.72406	44.4881	CBNalpin	FRA
5.75222	44.4661	CBNalpin	FRA
5.76006	44.4814	CBNalpin	FRA
5.76764	43.3272	CBNmed	FRA
5.77581	44.3374	CBNalpin	FRA
5.77682	43.6583	CBNmed	FRA	X
5.78257	43.8379	CBNalpin	FRA
5.79137	44.2046	CBNalpin	FRA
5.79607	44.2766	CBNalpin	FRA
5.80282	44.2676	CBNalpin	FRA
5.82082	44.2699	CBNalpin	FRA
5.82587	44.2796	CBNalpin	FRA
5.83353	44.3331	CBNalpin	FRA
5.83871	44.3366	CBNalpin	FRA
5.85232	44.2339	CBNalpin	FRA
5.86132	44.2226	CBNalpin	FRA
5.86357	44.2181	CBNalpin	FRA
5.86998	44.5535	CBNalpin	FRA
5.88382	44.2856	CBNalpin	FRA
5.88496	43.9653	CBNalpin	FRA
5.88607	44.3621	CBNalpin	FRA
5.88876	43.968	CBNalpin	FRA
5.8894	43.9679	CBNalpin	FRA
5.89057	44.2811	CBNalpin	FRA
5.92207	44.2249	CBNalpin	FRA
5.95132	44.3959	CBNalpin	FRA
5.96708	44.1551	CBNalpin	FRA
5.98269	44.5466	CBNalpin	FRA	X
5.98463	44.5466	CBNalpin	FRA
6.00331	44.5423	CBNalpin	FRA	X
6.02165	44.0903	CBNalpin	FRA	X
6.03916	44.2418	CBNalpin	FRA
6.06201	43.871	CBNalpin	FRA
6.07524	44.5725	CBNalpin	FRA
6.12262	43.8346	CBNalpin	FRA
6.14961	44.4719	CBNalpin	FRA
6.15013	44.4716	CBNalpin	FRA
6.15159	43.8199	CBNalpin	FRA	X
6.18734	44.5763	CBNalpin	FRA
6.19208	44.4679	CBNalpin	FRA
6.19337	44.4671	CBNalpin	FRA
6.19338	44.4671	CBNalpin	FRA
6.19658	44.4589	CBNalpin	FRA
6.21293	44.4613	CBNalpin	FRA
6.22957	44.0941	CBNalpin	FRA
6.28647	43.4132	CBNmed	FRA
6.28802	43.4072	CBNmed	FRA	X
6.2947	44.1689	CBNalpin	FRA
6.35184	44.1461	CBNalpin	FRA
6.51435	44.6024	CBNalpin	FRA
6.52674	44.5849	CBNalpin	FRA	X
6.6399	44.3876	CBNalpin	FRA
6.64253	44.3873	CBNalpin	FRA	X
6.64291	44.3876	CBNalpin	FRA
6.87202	43.9537	CBNmed	FRA
6.91036	43.9472	CBNmed	FRA	X
7.18772	43.8327	CBNmed	FRA	X
7.21339	43.9724	CBNmed	FRA
10.25	47.96	Gbif	DEU	X
11.333	46.483	Gbif	ITA	X
11.365	46.4989	Gbif	ITA
11.3683	46.4986	Gbif	ITA
11.3686	46.4953	Gbif	ITA
13.839	46.606	Gbif	AUT
13.875	46.575	Gbif	AUT	X
14.25	48.25	Gbif	AUT	X
15.375	47.075	Gbif	AUT
15.412	47.068	Gbif	AUT	X
15.4583	47.075	Gbif	AUT
15.5219	46.8836	Gbif	AUT
15.5417	46.875	Gbif	AUT	X
16.3911	48.1828	Gbif	AUT
16.4222	48.1036	Gbif	AUT	X
16.4478	48.1136	Gbif	AUT
16.4976	48.2537	Gbif	AUT
17.8833	46.9167	Gbif	HUN	X
18.1431	47.1892	Gbif	HUN
18.2	47.1833	Gbif	HUN	X
19	47.6667	Gbif	HUN
19.05	47.6833	Gbif	HUN
19.0833	47.7667	Gbif	HUN
19.0833	47.5	Gbif	HUN	X
19.1167	47.7	Gbif	HUN
19.1833	47.5167	Gbif	HUN
19.1833	47.6167	Gbif	HUN
19.2	47.6167	Gbif	HUN
19.2	47.7167	Gbif	HUN
19.5	47.8667	Gbif	HUN
19.7833	47.8167	Gbif	HUN
19.85	47.8167	Gbif	HUN
19.8667	47.3167	Gbif	HUN
19.8667	47.35	Gbif	HUN
19.8667	47.3667	Gbif	HUN
19.8667	47.8167	Gbif	HUN
19.8833	47.3667	Gbif	HUN
19.9333	47.4	Gbif	HUN
19.9833	47.79	Gbif	HUN	X
19.9892	40.4678	Gbif	ALB	X
20	46.7667	Gbif	HUN
20.05	46.8667	Gbif	HUN
20.05	47.8333	Gbif	HUN	X
20.0614	46.7583	Gbif	HUN
20.0667	47.8333	Gbif	HUN
20.1333	46.8	Gbif	HUN
20.1667	47.1833	Gbif	HUN	X
20.2333	46.4667	Gbif	HUN
20.2833	46.7667	Gbif	HUN
20.2833	46.85	Gbif	HUN
20.35	46.4	Gbif	HUN
20.35	46.6167	Gbif	HUN
20.3667	46.6333	Gbif	HUN
20.3833	46.9	Gbif	HUN
20.4333	46.7667	Gbif	HUN
20.44	46.7761	Gbif	HUN
20.6167	47	Gbif	HUN	X
20.8	41.1167	Gbif	MKD
20.8	47.4333	Gbif	HUN
20.8667	42.8833	Gbif	SRB	X
20.9167	44.0167	Gbif	SRB	X
20.9167	47.3	Gbif	HUN
21.1667	42.6667	Gbif	SRB	X
21.3667	39.95	Gbif	GRC	X
21.3667	39.95	Gbif	GRC
21.4078	43.8608	Gbif	SRB
21.4167	48.1167	Gbif	HUN	X
21.4564	43.7425	Gbif	SRB	X
21.5	42.4833	Gbif	SRB
21.5881	43.2342	Gbif	SRB	X
21.6	42.05	Gbif	MKD	X
21.6167	41.3583	Gbif	MKD	X
21.7078	43.5417	Gbif	SRB	X
21.7144	42.1322	Gbif	MKD
22.1803	43.9125	Gbif	SRB	X
22.4125	44.8797	Gbif	ROU	X
22.4653	44.1889	Gbif	SRB	X
22.6167	39.35	Gbif	GRC	X
22.8333	42.7833	Gbif	BGR
22.8333	42.7833	vanS	BGR
22.8833	41.9333	Gbif	BGR	X
22.8833	41.9333	vanS	BGR
22.9333	42.6333	Gbif	BGR	X
22.9333	42.6333	vanS	BGR
22.95	42.9167	vanS	BGR
22.95	42.9167	Gbif	BGR
22.9667	42.65	vanS	BGR
22.9667	42.65	Gbif	BGR
23	36.15	Gbif	GRC	X
23.1333	41.9167	Gbif	BGR
23.1333	43.4667	Gbif	BGR
23.1333	41.9167	vanS	BGR
23.1333	43.4667	vanS	BGR	X
23.4833	41.8	Gbif	BGR	X
23.4833	41.8	vanS	BGR
23.65	42.0167	vanS	BGR	X
23.65	42.0167	Gbif	BGR
23.6667	35.5	Gbif	GRC	X
24.0167	35.5167	Gbif	GRC	X
24.2833	42.0167	Gbif	BGR
24.2833	42.0333	Gbif	BGR
24.2833	42.0167	vanS	BGR
24.2833	42.0333	vanS	BGR
24.3667	42.05	vanS	BGR
24.3667	42.05	Gbif	BGR
24.4167	37.4667	Gbif	GRC	X
24.45	38.1333	Gbif	GRC	X
24.4667	42.0333	vanS	BGR
24.4667	42.0333	Gbif	BGR
24.5	42.0167	vanS	BGR	X
24.5	42.0167	Gbif	BGR
24.5333	36.7	Gbif	GRC	X
24.5833	42.15	Gbif	BGR
24.5833	42.15	vanS	BGR
24.6167	42.1167	vanS	BGR
24.6167	42.1167	Gbif	BGR
24.8667	37.8	Gbif	GRC
24.9	37.4667	Gbif	GRC	X
24.9167	42.15	vanS	BGR
24.9167	37.7167	Gbif	GRC
24.9167	42.15	Gbif	BGR
24.9365	41.9565	Gbif	BGR	X
25.0167	42.1333	vanS	BGR
25.0167	42.1333	Gbif	BGR
25.05	37.6333	Gbif	GRC
25.0667	42.3833	vanS	BGR
25.0667	42.3833	Gbif	BGR
25.0833	35.3333	Gbif	GRC	X
25.1667	37.5333	Gbif	GRC	X
25.2333	37.1	Gbif	GRC
25.4167	42	vanS	BGR	X
25.4167	37.1333	Gbif	GRC
25.4167	42	Gbif	BGR
25.4333	36.9833	Gbif	GRC
25.4333	37.0333	Gbif	GRC
25.4333	37.0667	Gbif	GRC
25.4333	37.1167	Gbif	GRC
25.4833	37.15	Gbif	GRC
25.5	37.0833	Gbif	GRC
25.5	37.1833	Gbif	GRC
25.55	37.1167	Gbif	GRC
25.55	37.1667	Gbif	GRC
25.5833	37.15	Gbif	GRC
25.95	35.15	Gbif	GRC	X
26.1167	35.1833	Gbif	GRC
26.2333	35.1	Gbif	GRC	X
26.2667	41.8	Gbif	BGR
26.3	36.5167	Gbif	GRC
26.3	41.75	Gbif	BGR
26.3333	42.15	Gbif	BGR	X
26.3333	42.15	vanS	BGR
26.3833	42.1833	Gbif	BGR
26.3833	42.1833	vanS	BGR
26.4167	36.5833	Gbif	GRC
26.55	42.3333	Gbif	BGR
26.55	42.3333	vanS	BGR
26.5833	42.2	Gbif	BGR	X
26.5833	42.2	vanS	BGR
26.6	37.7167	Gbif	GRC	X
26.6833	36.35	Gbif	GRC	X
26.75	39.35	Gbif	TUR	X
26.7667	42.6333	vanS	BGR
26.7667	42.6333	Gbif	BGR	X
27.05	41.6667	vanS	TUR	X
27.05	41.6667	Gbif	TUR
27.15	42.2667	vanS	BGR	X
27.15	42.2667	Gbif	BGR
27.2333	35.85	Gbif	GRC	X
27.2833	41.8333	Gbif	TUR
27.2833	41.8333	vanS	TUR
27.3333	42.4	Gbif	BGR
27.3333	42.4	vanS	BGR
27.3833	43.05	Gbif	BGR	X
27.3833	43.05	vanS	BGR
27.4167	43.1333	vanS	BGR
27.4167	43.1333	Gbif	BGR
27.4667	42.4167	vanS	BGR
27.4667	42.4167	Gbif	BGR
27.7667	42.7167	vanS	BGR	X
27.7667	42.7167	Gbif	BGR
27.7833	43.25	Gbif	BGR
27.7833	43.25	vanS	BGR
27.8333	39.0167	Gbif	TUR
27.8333	39.1667	Gbif	TUR
27.8667	36.2167	Gbif	GRC	X
27.8833	39.1	Gbif	TUR
27.8833	43.2	Gbif	BGR	X
27.8833	43.2	vanS	BGR
28.05	43.5333	Gbif	BGR
28.05	43.5333	vanS	BGR
28.1333	43.4167	Gbif	BGR
28.1333	43.4167	vanS	BGR
28.2	40.2333	Gbif	TUR
28.2	40.2333	vanS	TUR
28.2167	36.4333	Gbif	GRC	X
29.3833	40.1333	Gbif	TUR
29.3833	40.1333	vanS	TUR
29.45	40.1167	vanS	TUR	X
29.45	40.1167	Gbif	TUR
30.9333	39.5833	Gbif	TUR	X
31.0333	39.1333	Gbif	TUR	X
32	38.8833	Gbif	TUR
32	38.8833	vanS	TUR
32.0833	38.8333	Gbif	TUR	X
32.0833	38.8333	vanS	TUR
32.2667	38.2667	vanS	TUR
32.2667	39.2833	Gbif	TUR	X
32.2667	38.2667	Gbif	TUR
32.3333	38.1667	Gbif	TUR
32.3333	38.1667	vanS	TUR	X
32.3667	39.5	vanS	TUR	X
32.3667	39.5	Gbif	TUR
32.4956	39.4311	Gbif	TUR
32.5667	39.4833	Gbif	TUR	X
32.5833	37.9667	Gbif	TUR
32.5833	37.9667	vanS	TUR
32.6333	37.6667	Gbif	TUR
32.6333	37.6667	vanS	TUR	X
32.6667	40.3333	vanS	TUR
32.6667	40.3333	Gbif	TUR
32.7833	39.9667	Gbif	TUR
32.7833	39.9667	vanS	TUR
32.8167	39.85	Gbif	TUR	X
32.8167	39.9333	Gbif	TUR
32.8333	37.8167	Gbif	TUR
32.8333	37.8167	vanS	TUR
32.9167	40.0333	Gbif	TUR	X
32.9333	39.9333	Gbif	TUR
32.9833	40.8167	Gbif	TUR	X
33.2167	39.1833	vanS	TUR
33.2167	39.1833	Gbif	TUR
33.25	39.9167	vanS	TUR
33.25	39.9167	Gbif	TUR
33.3333	39.1333	Gbif	TUR
33.3333	39.8333	Gbif	TUR
33.3333	39.1333	vanS	TUR
33.4833	39.55	Gbif	TUR	X
33.4922	44.5136	Gbif	UKR	X
33.5	39.6833	Gbif	TUR
33.5	39.6833	vanS	TUR
33.5167	39.55	vanS	TUR	X
33.5167	39.55	Gbif	TUR
33.5997	44.5386	Gbif	UKR
33.6667	40.4833	Gbif	TUR	X
33.6833	40.4833	Gbif	TUR
33.7589	44.4678	Gbif	UKR
33.825	44.4044	Gbif	UKR	X
33.8347	44.5117	Gbif	UKR	X
33.9167	37.4333	vanS	TUR
33.9167	37.4333	Gbif	TUR	X
33.9203	44.7411	Gbif	UKR
33.9436	44.5703	Gbif	UKR
34.1667	39.3333	Gbif	TUR	X
34.2333	44.5108	Gbif	UKR	X
34.4761	44.7439	Gbif	UKR
34.5333	38.9833	Gbif	TUR	X
34.55	39.0667	Gbif	TUR	X
34.6233	44.7922	Gbif	UKR	X
34.8333	32.1667	Gbif	ISR	X
35.2206	44.9169	Gbif	UKR	X
35.2825	45.0389	Gbif	UKR	X
35.6	38.9667	vanS	TUR	X
35.6	38.9667	Gbif	TUR
36.0333	34.15	Gbif	LBN	X
36.0833	34.2	Gbif	LBN
36.0833	34.2	vanS	LBN
36.1667	39.2833	vanS	TUR
36.1667	39.2833	Gbif	TUR	X
36.25	38.6667	vanS	TUR	X
36.25	38.6667	Gbif	TUR
36.3333	34.4667	Gbif	LBN
36.3333	38.6667	Gbif	TUR
36.3667	38.8	vanS	TUR
36.3667	38.8	Gbif	TUR
36.4167	38.4833	vanS	TUR
36.4167	38.4833	Gbif	TUR	X
36.5	39.8333	Gbif	TUR
36.5	39.8333	vanS	TUR
36.6667	35.65	Gbif	SYR	X
36.6725	33.8844	Gbif	SYR	X
36.7833	35.1833	Gbif	SYR
36.7833	45.15	Gbif	RUS
36.8	31.7833	Gbif	JOR	X
37.1667	39.8	vanS	TUR	X
37.1667	39.8	Gbif	TUR
37.3333	44.9	Gbif	RUS
37.3667	44.95	Gbif	RUS
37.3667	45.2833	Gbif	RUS	X
37.4167	44.8	Gbif	RUS	X
37.5	39.1667	vanS	TUR	X
37.5	39.1667	Gbif	TUR
37.55	45.05	Gbif	RUS
37.55	45.1833	Gbif	RUS
37.5667	45.1833	Gbif	RUS
37.7	38.35	Gbif	TUR
37.7	38.3667	Gbif	TUR
37.7667	44.7167	Gbif	RUS	X
37.8333	39.9333	Gbif	TUR	X
37.8333	39.9333	vanS	TUR
38	44.6333	Gbif	RUS
38.05	44.6	Gbif	RUS	X
38.1667	38.3333	Gbif	TUR
38.1833	38.3333	Gbif	TUR	X
38.35	44.45	Gbif	RUS	X
38.45	37.45	Gbif	TUR	X
38.6333	44.3667	Gbif	RUS	X
38.6667	45.3167	Gbif	RUS	X
39.0333	44.15	Gbif	RUS
39.1	44.1167	Gbif	RUS
39.1833	44.0167	Gbif	RUS	X
39.2833	38.6333	Gbif	TUR
39.2833	43.9667	Gbif	RUS
39.3333	38.4167	Gbif	TUR
39.3333	38.4167	vanS	TUR	X
39.3667	38.4833	Gbif	TUR
39.4067	38.4867	Gbif	TUR
39.4167	39.9333	Gbif	TUR
39.42	39.93	Gbif	TUR	X
39.4333	43.8833	Gbif	RUS	X
39.5333	43.7667	Gbif	RUS
39.6167	43.7	Gbif	RUS	X
39.7167	44.85	Gbif	RUS	X
40.2167	38.9167	Gbif	TUR	X
40.25	40.2667	Gbif	TUR	X
41.4833	39.7167	Gbif	TUR	X
41.5167	38.9	Gbif	TUR
41.5833	38.8167	Gbif	TUR
41.6	38.5667	Gbif	TUR	X
41.8	39.8333	Gbif	TUR	X
41.8333	38.4667	Gbif	TUR	X
41.8667	44.7	Gbif	RUS	X
41.8833	44.8167	Gbif	RUS
41.9333	44.8667	Gbif	RUS
42.1	38.5667	Gbif	TUR	X
42.1833	40.05	Gbif	TUR	X
42.5333	39.1333	Gbif	TUR	X
42.55	37.4833	Gbif	TUR
42.6	40.0833	Gbif	TUR
42.6167	38.5	Gbif	TUR	X
42.6333	40.1833	Gbif	TUR
42.6667	40.1167	Gbif	TUR
42.6833	37.1167	Gbif	IRQ	X
42.75	44.3667	Gbif	RUS	X
42.7667	38.55	Gbif	TUR
42.8223	41.6569	Gbif	GEO
42.8333	40.05	Gbif	TUR	X
42.8964	41.6475	Gbif	GEO	X
43	40.05	Gbif	TUR	X
43.05	44.1333	Gbif	RUS
43.0667	40.1333	Gbif	TUR
43.0667	44.0333	Gbif	RUS	X
43.1333	38.3	Gbif	TUR	X
43.1667	38.3	Gbif	TUR
43.2556	41.5286	Gbif	GEO	X
43.3	38.4167	Gbif	TUR
43.3	38.8167	Gbif	TUR
43.3	40.0667	Gbif	TUR
43.3162	41.4841	Gbif	GEO	X
43.3333	38.5333	Gbif	TUR
43.3667	38.5	Gbif	TUR
43.3667	40.15	Gbif	TUR
43.3667	38.5	Gbif	TUR
43.3667	38.5333	Gbif	TUR
43.3667	38.75	Gbif	TUR
43.3833	38.4833	Gbif	TUR
43.3833	38.4667	Gbif	TUR
43.4	38.8333	Gbif	TUR
43.4167	38.3833	Gbif	TUR
43.4167	38.8167	Gbif	TUR
43.4167	38.3667	Gbif	TUR
43.4333	38.8333	Gbif	TUR
43.5333	38.85	Gbif	TUR
43.5333	37.4833	Gbif	TUR	X
43.55	38.5833	Gbif	TUR	X
43.6	37.5333	Gbif	TUR
43.6	38.9167	Gbif	TUR
43.6333	37.4833	Gbif	TUR
43.6333	37.5667	Gbif	TUR
43.65	37.4833	Gbif	TUR
43.6833	38.6333	Gbif	TUR
43.7	38.6167	Gbif	TUR
43.8	37.7167	Gbif	TUR
43.85	38.65	Gbif	TUR
43.9333	38.5833	Gbif	TUR
43.9667	37.7	Gbif	TUR
43.9939	42.0161	Gbif	GEO	X
44.0167	37.7167	Gbif	TUR	X
44.0333	39.5167	Gbif	TUR	X
44.0333	37.8833	Gbif	TUR
44.0333	38.9333	Gbif	TUR	X
44.0833	37.7333	Gbif	TUR
44.0833	39.7	Gbif	TUR
44.1833	39.6167	Gbif	TUR
44.25	39.5167	Gbif	TUR
44.3333	40.25	Gbif	ARM
44.3333	37.7833	Gbif	TUR
44.3333	40.25	vanS	ARM
44.45	37.3833	Gbif	TUR
44.4569	40.0961	Gbif	ARM	X
44.4833	37.25	Gbif	TUR	X
44.4847	39.9925	Gbif	ARM
44.5	37.3667	Gbif	TUR
44.5	37.7167	Gbif	TUR	X
44.5167	37.1167	Gbif	TUR
44.5167	37.1333	Gbif	TUR
44.5167	40.1167	vanS	ARM
44.5167	40.1167	Gbif	ARM
44.5167	40.2167	Gbif	ARM
44.5333	40.2	Gbif	ARM
44.5333	37.1333	Gbif	TUR
44.5333	37.3333	Gbif	TUR
44.5333	40.2	vanS	ARM
44.55	37.3333	Gbif	TUR
44.5664	37.3	Gbif	TUR
44.5667	37.2333	Gbif	TUR
44.5667	37.2833	Gbif	TUR
44.5667	37.3	Gbif	TUR
44.5844	40.1464	Gbif	ARM
44.6	37.7167	Gbif	TUR
44.6	40.1667	Gbif	ARM
44.6167	37.2	Gbif	TUR
44.6167	40.1833	Gbif	ARM
44.6333	40.2833	Gbif	ARM
44.6333	40.2	vanS	ARM
44.65	37.2333	Gbif	TUR
44.65	37.25	Gbif	TUR
44.7	39.93	Gbif	ARM
44.7	40.11	Gbif	ARM
44.7	40.12	Gbif	ARM
44.7125	41.8906	Gbif	GEO
44.7303	40.1117	Gbif	ARM
44.75	39.8333	Gbif	ARM
44.75	39.8333	vanS	ARM
44.7672	39.9217	Gbif	ARM
44.7833	41.7167	Gbif	GEO
44.8158	39.9247	Gbif	ARM
44.8333	39.8333	Gbif	ARM
44.8333	39.8333	vanS	ARM
44.8333	41.638	Gbif	GEO	X
44.9186	39.8653	Gbif	ARM
44.97	39.8	Gbif	ARM	X
45	38.0833	Gbif	IRN
45	38.0833	vanS	IRN
45.0003	39.8203	Gbif	ARM
45.0333	38.5333	Gbif	IRN	X
45.1333	37.25	Gbif	IRN
45.1333	37.25	vanS	IRN
45.1667	37.05	vanS	IRN
45.1667	37.5	vanS	IRN
45.1667	38.8667	vanS	IRN
45.1667	37.05	Gbif	IRN
45.1667	37.5	Gbif	IRN
45.1667	38.8667	Gbif	IRN
45.1808	39.7322	Gbif	ARM
45.1844	41.7653	Gbif	GEO	X
45.2067	39.7906	Gbif	ARM
45.2444	39.7614	Gbif	ARM
45.2883	39.7697	Gbif	ARM
45.35	39.7	Gbif	ARM
45.3892	41.0608	Gbif	AZE	X
45.3906	39.7792	Gbif	ARM
45.4167	37.05	vanS	IRN
45.4167	37.05	Gbif	IRN
45.4192	39.7714	Gbif	ARM
45.4683	39.6847	Gbif	ARM	X
45.4819	41.2328	Gbif	AZE
45.5	39.25	Gbif	AZE	X
45.5167	39.4	Gbif	AZE
45.5167	39.6833	Gbif	ARM	X
45.53	39.72	Gbif	ARM
45.5669	39.7011	Gbif	ARM
45.6019	39.7475	Gbif	ARM
45.6614	39.7108	Gbif	ARM
45.75	38.2167	Gbif	IRN
45.75	38.4667	vanS	IRN
45.75	38.4667	Gbif	IRN
45.8053	41.6556	Gbif	GEO	X
45.8333	38.4167	Gbif	IRN
45.9	35.9667	Gbif	IRN	X
45.9583	40.7981	Gbif	AZE	X
45.9706	39.46	Gbif	ARM
46	37.6667	Gbif	IRN	X
46.0247	39.5236	Gbif	ARM	X
46.05	36.9667	vanS	IRN
46.05	36.9667	Gbif	IRN
46.1	36.95	Gbif	IRN	X
46.1872	38.8711	Gbif	ARM	X
46.1956	39.0528	Gbif	ARM	X
46.2167	37.4167	Gbif	IRN	X
46.3	38.0833	Gbif	IRN	X
46.5508	40.6189	Gbif	AZE	X
46.5833	38.2	Gbif	IRN	X
46.5833	38.2	vanS	IRN
46.5917	40.0422	Gbif	AZE
46.6667	38.3333	vanS	IRN
46.6667	38.3333	Gbif	IRN
46.9667	35.0333	Gbif	IRN	X
46.9986	40.0017	Gbif	AZE	X
47.05	39.2833	Gbif	AZE	X
47.0667	34.3167	Gbif	IRN	X
47.15	35.6333	Gbif	IRN	X
47.4067	40.9167	Gbif	AZE	X
47.55	42.7	Gbif	RUS
47.55	42.8833	Gbif	RUS
47.5833	37.5	Gbif	IRN
47.5833	42.5667	Gbif	RUS
47.5833	37.5	vanS	IRN
47.6833	42.35	Gbif	RUS
47.7167	42.2167	Gbif	RUS
47.8333	36.3333	Gbif	IRN	X
47.8333	36.3333	vanS	IRN
47.85	42.0667	Gbif	RUS	X
47.8667	42.5667	vanS	RUS	X
47.8667	42.5667	Gbif	RUS
47.9167	42.2	vanS	RUS
47.9167	42.2	Gbif	RUS
48	42.1667	vanS	RUS
48	42.1667	Gbif	RUS
48.0667	39	Gbif	IRN	X
48.1667	38.5833	vanS	IRN
48.1667	38.5833	Gbif	IRN	X
48.1833	42.1167	Gbif	RUS	X
48.2833	41.5833	Gbif	RUS	X
48.3044	38.6814	Gbif	AZE
48.3333	38.9667	Gbif	AZE
48.3347	38.9719	Gbif	AZE
48.35	33.4833	Gbif	IRN	X
48.3667	41.9333	vanS	RUS
48.3667	41.9333	Gbif	RUS
48.4481	38.8839	Gbif	AZE
48.5	36.6667	vanS	IRN
48.5	36.6667	Gbif	IRN
48.5	38.0833	Gbif	IRN
48.5	38.0833	vanS	IRN
48.5411	39.405	Gbif	AZE
48.5533	41.8292	Gbif	AZE	X
48.5636	39.1669	Gbif	AZE	X
48.5833	34.4167	Gbif	IRN	X
48.5864	38.9878	Gbif	AZE
48.7967	40.7111	Gbif	AZE
48.8044	38.6814	Gbif	AZE
48.8117	38.5378	Gbif	AZE	X
48.8333	34.8333	Gbif	IRN	X
48.8667	32.55	Gbif	IRN	X
48.8833	40.6086	Gbif	AZE
48.8944	40.5347	Gbif	AZE	X
48.9578	40.6328	Gbif	AZE
49	33.9167	Gbif	IRN	X
49.0833	34	Gbif	IRN	X
49.1858	40.49	Gbif	AZE	X
49.4803	40.4983	Gbif	AZE
49.5	34.0833	Gbif	IRN
49.5	36.0333	Gbif	IRN
49.5	36.0333	vanS	IRN
49.7	34.0833	Gbif	IRN
49.75	36.0333	Gbif	IRN
49.75	36.0333	vanS	IRN
49.7683	40.5553	Gbif	AZE	X
49.8	34.0833	Gbif	IRN
49.9167	34.3833	Gbif	IRN
50	36.2667	Gbif	IRN
50.0833	33.9167	Gbif	IRN
50.0833	33.95	Gbif	IRN
50.1667	33.4167	Gbif	IRN
50.1667	33.8333	Gbif	IRN
50.3	33.3833	Gbif	IRN	X
50.3333	33.75	Gbif	IRN
50.3333	36.1667	Gbif	IRN
50.3333	36.1667	vanS	IRN	X
55.75	37.4167	Gbif	IRN	X
56.3333	38.25	Gbif	TKM	X
56.3333	38.25	vanS	TKM
56.3836	38.4997	Gbif	TKM
56.4333	38.3167	Gbif	TKM
56.8333	38.5	Gbif	TKM	X
57.3333	37.4667	Gbif	IRN	X
58.1167	38	vanS	TKM	X
58.1167	38	Gbif	TKM
58.1286	37.9869	Gbif	TKM	X
58.3667	38.1667	vanS	TKM
58.3667	38.1667	Gbif	TKM
64.5167	35.85	Gbif	AFG
64.9	35.7167	Gbif	AFG	X
67.015	39.508	Gbif	UZB	X
67.4565	39.9697	Gbif	UZB
67.5	39.9667	vanS	UZB
67.5	39.9667	Gbif	UZB
67.5833	40.0833	Gbif	UZB	X
67.6183	39.9683	Gbif	UZB
67.6245	39.9347	Gbif	UZB
67.6747	39.8995	Gbif	UZB
67.8015	39.8045	Gbif	UZB	X
67.8333	39.4667	Gbif	TJK	X
67.9675	40.0957	Gbif	UZB
68.025	40.0952	Gbif	UZB	X
68.0408	39.7128	Gbif	UZB	X
68.1333	39.45	Gbif	TJK	X
68.1333	39.45	vanS	TJK
68.4613	42.8282	Gbif	KAZ	X
68.4748	42.3123	Gbif	KAZ	X
68.5	40.8333	vanS	UZB	X
68.753	42.8335	Gbif	KAZ	X
68.8333	39.9167	Gbif	TJK	X
69.0333	41.1667	Gbif	UZB
69.0333	41.1667	vanS	UZB	X
69.046	42.489	Gbif	KAZ
69.0833	41.3333	Gbif	UZB
69.1167	40.0833	vanS	TJK
69.1167	40.0833	Gbif	TJK	X
69.2	40.1167	Gbif	TJK
69.205	42.7923	Gbif	KAZ
69.2688	42.5838	Gbif	KAZ	X
69.3333	40.1333	Gbif	TJK
69.4643	42.3932	Gbif	KAZ	X
69.55	41.4667	Gbif	UZB	X
69.622	42.3652	Gbif	KAZ	X
69.6975	42.421	Gbif	KAZ
69.906	41.6142	Gbif	UZB	X
69.9687	41.6215	Gbif	UZB
70	40.9167	vanS	UZB	X
70	40.9167	Gbif	UZB
70.033	42.5413	Gbif	KAZ
70.0333	40.9333	Gbif	UZB
70.0333	40.9333	vanS	UZB
70.042	41.6138	Gbif	UZB	X
70.0583	41.6455	Gbif	UZB
70.0597	38.8719	Gbif	TJK
70.2	41.0667	vanS	UZB	X
70.2432	41.0912	Gbif	UZB
70.2844	38.7911	Gbif	TJK	X
70.3333	41.1333	Gbif	UZB
70.491	42.5215	Gbif	KAZ	X
70.5667	39.85	Gbif	TJK	X
70.6667	40.7667	vanS	UZB
70.7433	42.6125	Gbif	KAZ	X
70.8167	40.75	Gbif	UZB	X
70.8198	42.685	Gbif	KAZ
70.9861	38.4889	Gbif	TJK	X
70.9965	42.765	Gbif	KAZ

## Sheet: Geniculata
Longitude	Latitude	Source	Country (ISO3)	Sample
-9.18333	38.4333	Gbif	PRT	X
-9.08333	38.9833	Gbif	PRT	X
-8.93333	37.0167	Gbif	PRT	X
-8.91667	37.0833	Gbif	PRT
-8.85	37.0667	Gbif	PRT
-8.8	37.1833	Gbif	PRT
-8.8	37.25	Gbif	PRT
-8.8	37.3167	Gbif	PRT
-8.78332	37.2833	Gbif	PRT
-8.76667	37.2	Gbif	PRT
-8.73333	37.15	Gbif	PRT
-8.73333	38.0833	Gbif	PRT
-8.71667	37.15	Gbif	PRT
-8.71667	37.1667	Gbif	PRT
-8.7	38.0167	Gbif	PRT	X
-8.68333	29.8667	Gbif	MAR
-8.68333	37.1167	Gbif	PRT
-8.68333	38.0167	Gbif	PRT
-8.66667	37.1	Gbif	PRT
-8.66667	39.25	Gbif	PRT	X
-8.58333	37.1667	Gbif	PRT
-8.58333	37.1833	Gbif	PRT
-8.58333	38.4667	Gbif	PRT
-8.58333	38.5	Gbif	PRT	X
-8.55	38.5167	Gbif	PRT
-8.55	38.65	Gbif	PRT
-8.53333	37.1333	Gbif	PRT
-8.51667	37.1333	Gbif	PRT
-8.51667	37.2	Gbif	PRT
-8.51667	38.3667	Gbif	PRT
-8.5	37.1333	Gbif	PRT
-8.5	37.15	Gbif	PRT
-8.5	40.1164	Gbif	PRT	X
-8.48333	37.15	Gbif	PRT
-8.48333	38.4333	Gbif	PRT
-8.46667	37.1167	Gbif	PRT
-8.46667	38.4167	Gbif	PRT
-8.45	37.1333	Gbif	PRT
-8.43333	37.1833	Gbif	PRT
-8.4	37.1333	Gbif	PRT
-8.38333	37.1	Gbif	PRT
-8.36666	37.1	Gbif	PRT
-8.33333	37.1167	Gbif	PRT
-8.32667	37.1017	Gbif	PRT
-8.31667	37.7333	Gbif	PRT	X
-8.26667	37.0833	Gbif	PRT	X
-8.23333	37.0833	Gbif	PRT
-8.18333	37.25	Gbif	PRT
-8.16667	37.1333	Gbif	PRT
-8.16667	37.2	Gbif	PRT
-8.15	37.1333	Gbif	PRT
-8.15	38.15	Gbif	PRT
-8.13333	37.1167	Gbif	PRT
-8.11667	38.05	Gbif	PRT	X
-8.11666	31.25	Gbif	MAR	X
-8.08333	37.9833	Gbif	PRT
-8.05	37.1	Gbif	PRT
-8.03333	37.1333	Gbif	PRT
-8.03332	37.1667	Gbif	PRT
-8.03332	37.2	Gbif	PRT
-8.03332	37.2333	Gbif	PRT
-8	38.3333	Gbif	PRT
-7.98333	38.25	Gbif	PRT
-7.98333	38.7167	Gbif	PRT
-7.96667	37.1167	Gbif	PRT
-7.95	37.0667	Gbif	PRT
-7.95	37.0833	Gbif	PRT
-7.93333	37.0167	Gbif	PRT	X
-7.93333	38.8	Gbif	PRT
-7.91667	37.1167	Gbif	PRT
-7.9	38.5667	Gbif	PRT	X
-7.88333	37.1333	Gbif	PRT
-7.88333	38	Gbif	PRT	X
-7.88333	38.0167	Gbif	PRT
-7.88333	38.1667	Gbif	PRT
-7.86667	38.0167	Gbif	PRT
-7.86667	38.15	Gbif	PRT
-7.75	37.0667	Gbif	PRT
-7.70372	31.0402	Gbif	MAR	X
-7.66882	30.9927	Gbif	MAR
-7.66676	30.9954	Gbif	MAR
-7.66408	30.9992	Gbif	MAR
-7.66305	31.0444	Gbif	MAR
-7.65	37.1167	Gbif	PRT
-7.63621	31.0819	Gbif	MAR
-7.63333	31.5667	Gbif	MAR	X
-7.63333	37.15	Gbif	PRT
-7.63333	37.1667	Gbif	PRT
-7.6	37.1833	Gbif	PRT
-7.6	37.95	Gbif	PRT
-7.6	38.8333	Gbif	PRT
-7.59871	30.7936	Gbif	MAR	X
-7.58781	30.7937	Gbif	MAR
-7.58333	39.2	Gbif	PRT
-7.58265	30.8188	Gbif	MAR
-7.58242	31.1282	Gbif	MAR
-7.58061	31.1281	Gbif	MAR
-7.57348	31.1465	Gbif	MAR
-7.56667	37.8833	Gbif	PRT	X
-7.5623	31.1516	Gbif	MAR
-7.53377	31.1611	Gbif	MAR
-7.51667	39.0833	Gbif	PRT	X
-7.48333	38.0167	Gbif	PRT	X
-7.45	38.1333	Gbif	PRT
-7.45	38.75	Gbif	PRT
-7.45	38.8	Gbif	PRT
-7.43333	37.2167	Gbif	PRT	X
-7.41667	31.4667	Gbif	MAR	X
-7.41667	37.9167	Gbif	PRT
-7.40539	30.7699	Gbif	MAR	X
-7.33333	38.2333	Gbif	PRT
-7.28333	39.1167	Gbif	PRT
-7.21667	38.95	Gbif	PRT
-7.16667	38.8833	Gbif	PRT
-7.16667	38.9	Gbif	PRT
-7.10294	38.6983	Gbif	ESP	X
-7.08333	31.8	Gbif	MAR	X
-7.06667	39.0167	Gbif	PRT	X
-7.05958	37.7467	Gbif	ESP	X
-7.05413	37.9596	Gbif	ESP
-6.96111	37.7961	Gbif	ESP
-6.93969	37.9202	Gbif	ESP
-6.89504	37.9472	Gbif	ESP
-6.89251	37.8592	Gbif	ESP
-6.88	40.18	Gbif	ESP	X
-6.87309	38.6943	Gbif	ESP
-6.86709	37.7966	Gbif	ESP
-6.86489	37.8576	Gbif	ESP
-6.85792	37.8581	Gbif	ESP
-6.85602	37.8611	Gbif	ESP
-6.85377	37.858	Gbif	ESP
-6.84593	37.8904	Gbif	ESP
-6.84	42.46	Gbif	ESP	X
-6.83212	37.9188	Gbif	ESP
-6.81165	37.8931	Gbif	ESP
-6.80383	37.6003	Gbif	ESP	X
-6.7906	37.937	Gbif	ESP
-6.79	39.36	Gbif	ESP	X
-6.76089	37.8379	Gbif	ESP
-6.76085	37.8332	Gbif	ESP
-6.75722	37.3969	Gbif	ESP
-6.75319	37.8696	Gbif	ESP
-6.75254	38.8722	Gbif	ESP
-6.72782	37.9564	Gbif	ESP
-6.71556	37.6196	Gbif	ESP
-6.71127	38.0266	Gbif	ESP
-6.70527	37.7836	Gbif	ESP
-6.69	38.73	Gbif	ESP
-6.69	38.91	Gbif	ESP
-6.68333	31.95	Gbif	MAR	X
-6.67	39.45	Gbif	ESP
-6.64918	38.5098	Gbif	ESP	X
-6.64405	37.8303	Gbif	ESP
-6.63333	33.75	Gbif	MAR
-6.62	33.9	Gbif	MAR
-6.61667	33.7	Gbif	MAR	X
-6.58857	37.8169	Gbif	ESP
-6.58287	38.0018	Gbif	ESP	X
-6.55	39.63	Gbif	ESP	X
-6.54163	37.2735	Gbif	ESP	X
-6.54	39.9	Gbif	ESP
-6.52841	38.6875	Gbif	ESP
-6.518	37.458	Gbif	ESP
-6.51256	37.7688	Gbif	ESP
-6.5	32.2667	Gbif	MAR	X
-6.48862	37.7568	Gbif	ESP
-6.48854	37.7567	Gbif	ESP
-6.46356	37.8672	Gbif	ESP
-6.46041	37.7679	Gbif	ESP
-6.46	38.73	Gbif	ESP
-6.46	38.82	Gbif	ESP
-6.44	37.78	Gbif	ESP
-6.44	39.36	Gbif	ESP
-6.43405	37.9373	Gbif	ESP
-6.43333	33.1167	Gbif	MAR	X
-6.43	39.72	Gbif	ESP
-6.42321	38.4149	Gbif	ESP
-6.39067	37.8786	Gbif	ESP
-6.38333	39.45	Gbif	ESP
-6.3606	37.8772	Gbif	ESP
-6.35	38.72	Gbif	ESP
-6.32333	31.3845	Gbif	MAR
-6.32231	31.3836	Gbif	MAR
-6.32229	31.3845	Gbif	MAR
-6.32194	31.39	Gbif	MAR
-6.32021	31.3836	Gbif	MAR
-6.31909	31.3863	Gbif	MAR
-6.31814	31.3826	Gbif	MAR
-6.31803	31.3862	Gbif	MAR
-6.31696	31.3871	Gbif	MAR
-6.31604	31.3826	Gbif	MAR	X
-6.31	39.8	Gbif	ESP
-6.30208	38.5924	Gbif	ESP	X
-6.26667	33.6333	Gbif	MAR
-6.26056	41.9008	Gbif	ESP	X
-6.25	33.6167	Gbif	MAR
-6.24441	37.6572	Gbif	ESP
-6.24	39.34	Gbif	ESP	X
-6.21679	37.9049	Gbif	ESP
-6.21392	37.921	Gbif	ESP
-6.2	36.65	Gbif	ESP
-6.2	39.71	Gbif	ESP	X
-6.1926	37.9019	Gbif	ESP
-6.19197	37.9025	Gbif	ESP
-6.19006	37.5246	Gbif	ESP	X
-6.19	39.8	Gbif	ESP
-6.19	42.68	Gbif	ESP	X
-6.18	37.28	Gbif	ESP	X
-6.18	39.98	Gbif	ESP
-6.16667	33.5	Gbif	MAR	X
-6.15	36.52	Gbif	ESP
-6.11667	33.4333	Gbif	MAR
-6.0836	38.3169	Gbif	ESP	X
-6.08333	33.4167	Gbif	MAR
-6.08	39.71	Gbif	ESP
-6.0633	37.5761	Gbif	ESP
-6.04852	37.9406	Gbif	ESP
-6.04	36.51	Gbif	ESP	X
-6.03	39.71	Gbif	ESP
-6.02769	36.5956	Gbif	ESP
-6.01408	36.3417	Gbif	ESP	X
-6.01	36.46	Gbif	ESP
-6.00558	37.8523	Gbif	ESP
-6.00557	37.8523	Gbif	ESP
-6.00545	37.8523	Gbif	ESP
-6.00016	36.3657	Gbif	ESP
-6	38.81	Gbif	ESP	X
-6	41.78	Gbif	ESP	X
-5.99816	37.8838	Gbif	ESP
-5.99781	37.8833	Gbif	ESP
-5.99781	37.8842	Gbif	ESP
-5.95815	36.4233	Gbif	ESP
-5.95	33.3	Gbif	MAR
-5.94914	37.8729	Gbif	ESP
-5.93333	33.1833	Gbif	MAR	X
-5.93333	34.9333	Gbif	MAR
-5.9117	36.2348	Gbif	ESP
-5.9	34.25	Gbif	MAR	X
-5.9	36.46	Gbif	ESP
-5.89	36.28	Gbif	ESP
-5.88	37.33	Gbif	ESP
-5.88	41.78	Gbif	ESP
-5.86667	36.7333	Gbif	ESP
-5.84542	36.4335	Gbif	ESP
-5.81214	36.4552	Gbif	ESP
-5.79	36.47	Gbif	ESP
-5.79	39.71	Gbif	ESP	X
-5.78427	37.7994	Gbif	ESP
-5.78	36.38	Gbif	ESP
-5.77109	36.4872	Gbif	ESP
-5.75324	36.4843	Gbif	ESP
-5.75	35.5333	Gbif	MAR	X
-5.74975	36.4812	Gbif	ESP
-5.74394	38.0121	Gbif	ESP	X
-5.74365	31.1666	Gbif	MAR	X
-5.74322	38.0903	Gbif	ESP
-5.73779	36.4537	Gbif	ESP
-5.73452	36.1044	Gbif	ESP	X
-5.73	40.97	Gbif	ESP
-5.72213	36.4807	Gbif	ESP
-5.7217	37.9093	Gbif	ESP
-5.71797	37.9139	Gbif	ESP
-5.71779	37.9145	Gbif	ESP
-5.71667	34.7833	Gbif	MAR	X
-5.71667	35.5667	Gbif	MAR
-5.71627	37.921	Gbif	ESP
-5.68627	37.8959	Gbif	ESP
-5.68424	36.6398	Gbif	ESP
-5.68	36.5088	Gbif	ESP	X
-5.68	39.71	Gbif	ESP
-5.68	39.8	Gbif	ESP
-5.68	42.78	Gbif	ESP
-5.67	36.29	Gbif	ESP
-5.67	36.47	Gbif	ESP
-5.67	42.42	Gbif	ESP
-5.66951	31.1773	Gbif	MAR
-5.66641	36.6305	Gbif	ESP
-5.66115	36.6307	Gbif	ESP
-5.66	36.11	Gbif	ESP
-5.66	42.24	Gbif	ESP
-5.65719	36.3842	Gbif	ESP
-5.65329	36.3777	Gbif	ESP
-5.65004	36.535	Gbif	ESP
-5.65	37.15	Gbif	ESP	X
-5.64	41.06	Gbif	ESP	X
-5.63561	37.8999	Gbif	ESP
-5.62419	37.9566	Gbif	ESP
-5.61	40.89	Gbif	ESP	X
-5.60996	36.6651	Gbif	ESP
-5.60497	36.575	Gbif	ESP
-5.59167	37.958	Gbif	ESP
-5.591	36.68	Gbif	ESP
-5.5861	36.6822	Gbif	ESP
-5.58	43.14	Gbif	ESP	X
-5.5688	37.6814	Gbif	ESP	X
-5.55344	37.9391	Gbif	ESP
-5.55283	36.9868	Gbif	ESP
-5.55268	36.9868	Gbif	ESP
-5.55	33.1833	Gbif	MAR
-5.55	39.27	Gbif	ESP	X
-5.55	39.36	Gbif	ESP
-5.55	42.42	Gbif	ESP
-5.55	42.51	Gbif	ESP	X
-5.54314	36.6108	Gbif	ESP
-5.5419	36.6103	Gbif	ESP
-5.54	42.15	Gbif	ESP	X
-5.52123	36.9646	Gbif	ESP
-5.5211	36.9646	Gbif	ESP
-5.51221	37.911	Gbif	ESP
-5.50986	37.9253	Gbif	ESP
-5.5	41.0833	Gbif	ESP	X
-5.49688	36.5503	Gbif	ESP	X
-5.49637	36.5504	Gbif	ESP
-5.4931	37.7601	Gbif	ESP
-5.492	37.764	Gbif	ESP
-5.47	39.85	Gbif	ESP	X
-5.46667	35.5833	Gbif	MAR	X
-5.44642	36.6405	Gbif	ESP
-5.44555	36.4452	Gbif	ESP
-5.44551	36.4453	Gbif	ESP
-5.44406	36.1992	Gbif	ESP
-5.44382	36.1966	Gbif	ESP
-5.44261	36.1946	Gbif	ESP	X
-5.43678	36.566	Gbif	ESP
-5.43	39.27	Gbif	ESP	X
-5.42837	38.5051	Gbif	ESP
-5.42621	36.2683	Gbif	ESP
-5.423	36.675	Gbif	ESP
-5.42	42.24	Gbif	ESP	X
-5.41667	40.9667	Gbif	ESP
-5.41	36.71	Gbif	ESP
-5.41	36.8	Gbif	ESP
-5.40853	38.4402	Gbif	ESP
-5.40207	36.9169	Gbif	ESP
-5.40203	36.9169	Gbif	ESP
-5.4	35.3333	Gbif	MAR
-5.4	38.28	Gbif	ESP
-5.39513	36.2289	Gbif	ESP
-5.38945	38.2147	Gbif	ESP
-5.38201	37.002	Gbif	ESP	X
-5.38	37.65	Gbif	ESP	X
-5.37872	36.9818	Gbif	ESP
-5.3787	36.9818	Gbif	ESP
-5.37823	37.1001	Gbif	ESP
-5.3781	37.1001	Gbif	ESP
-5.36668	36.9632	Gbif	ESP
-5.36345	36.9272	Gbif	ESP
-5.36328	36.9272	Gbif	ESP
-5.36302	37.7492	Gbif	ESP
-5.357	37.793	Gbif	ESP
-5.35616	38.2292	Gbif	ESP
-5.35533	36.4723	Gbif	ESP
-5.33556	37.0684	Gbif	ESP
-5.32553	36.3841	Gbif	ESP
-5.32549	36.3842	Gbif	ESP
-5.31874	38.4794	Gbif	ESP
-5.31646	36.8629	Gbif	ESP
-5.315	36.442	Gbif	ESP
-5.30482	36.4025	Gbif	ESP
-5.30306	36.4632	Gbif	ESP
-5.3	33.9667	Gbif	MAR
-5.3	42.24	Gbif	ESP
-5.29867	37.0514	Gbif	ESP
-5.29854	37.0514	Gbif	ESP
-5.29342	36.475	Gbif	ESP
-5.29242	36.6435	Gbif	ESP
-5.29219	36.565	Gbif	ESP
-5.29199	36.5651	Gbif	ESP
-5.29	38.29	Gbif	ESP
-5.28967	36.4752	Gbif	ESP
-5.28625	37.1048	Gbif	ESP
-5.28492	36.3951	Gbif	ESP
-5.28117	36.4339	Gbif	ESP
-5.28075	36.4346	Gbif	ESP
-5.28044	36.4348	Gbif	ESP
-5.28	41.61	Gbif	ESP	X
-5.27833	36.3902	Gbif	ESP
-5.27	37.75	Gbif	ESP
-5.26667	36.9333	Gbif	ESP
-5.26232	36.3965	Gbif	ESP
-5.2619	36.3977	Gbif	ESP
-5.24556	36.4311	Gbif	ESP
-5.24538	36.4311	Gbif	ESP
-5.2415	36.8286	Gbif	ESP
-5.24134	36.8286	Gbif	ESP
-5.22667	36.668	Gbif	ESP
-5.22654	36.6682	Gbif	ESP
-5.224	36.76	Gbif	ESP
-5.22379	36.4402	Gbif	ESP
-5.22	40.85	Gbif	ESP	X
-5.21906	38.255	Gbif	ESP
-5.20414	37.024	Gbif	ESP
-5.2	42.79	Gbif	ESP
-5.19707	36.989	Gbif	ESP
-5.19692	36.9888	Gbif	ESP
-5.19	42.7	Gbif	ESP	X
-5.18991	37.0625	Gbif	ESP
-5.18745	36.7499	Gbif	ESP
-5.18743	37.02	Gbif	ESP
-5.18736	37.0199	Gbif	ESP
-5.18735	36.7499	Gbif	ESP
-5.18493	36.9757	Gbif	ESP
-5.17758	36.9542	Gbif	ESP
-5.17653	38.2108	Gbif	ESP
-5.1761	37.0218	Gbif	ESP
-5.16685	37.8196	Gbif	ESP
-5.16667	34.45	Gbif	MAR	X
-5.16667	41.15	Gbif	ESP
-5.16648	38.4776	Gbif	ESP
-5.16378	36.4257	Gbif	ESP
-5.16	37.75	Gbif	ESP
-5.15728	37.819	Gbif	ESP
-5.15149	38.2241	Gbif	ESP
-5.14896	39.4147	Gbif	ESP
-5.14035	36.9542	Gbif	ESP
-5.13667	36.8375	Gbif	ESP
-5.13333	33.5167	Gbif	MAR	X
-5.132	36.671	Gbif	ESP
-5.12281	36.9904	Gbif	ESP
-5.12	36.66	Gbif	ESP
-5.11389	37.0966	Gbif	ESP
-5.11281	38.1521	Gbif	ESP
-5.11219	36.9663	Gbif	ESP
-5.11216	36.9663	Gbif	ESP
-5.11114	36.8604	Gbif	ESP
-5.10383	36.947	Gbif	ESP
-5.10323	38.1641	Gbif	ESP
-5.09983	38.5377	Gbif	ESP
-5.09873	38.4092	Gbif	ESP
-5.09623	36.9467	Gbif	ESP
-5.08333	35.05	Gbif	MAR	X
-5.07	36.71	Gbif	ESP
-5.07	42.7	Gbif	ESP
-5.063	36.6	Gbif	ESP
-5.06212	36.6847	Gbif	ESP
-5.06208	38.4156	Gbif	ESP
-5.06	38.38	Gbif	ESP
-5.05694	36.6878	Gbif	ESP
-5.05548	36.6905	Gbif	ESP
-5.054	36.691	Gbif	ESP
-5.05	35.0667	Gbif	MAR
-5.05	38.11	Gbif	ESP	X
-5.05	41.43	Gbif	ESP
-5.04831	36.7218	Gbif	ESP
-5.04452	36.688	Gbif	ESP
-5.043	36.691	Gbif	ESP
-5.04	37.83	Gbif	ESP
-5.04	41.71	Gbif	ESP
-5.03536	36.7058	Gbif	ESP
-5.03497	38.5038	Gbif	ESP	X
-5.032	36.7	Gbif	ESP
-5.031	38.1372	Gbif	ESP
-5.03	35.27	Gbif	MAR
-5.02714	38.3783	Gbif	ESP
-5.02417	38.1696	Gbif	ESP
-5.02187	36.9835	Gbif	ESP
-5.02176	36.9835	Gbif	ESP
-5.01529	36.879	Gbif	ESP
-4.99731	36.9803	Gbif	ESP
-4.99319	38.099	Gbif	ESP
-4.99281	36.7948	Gbif	ESP
-4.99265	36.7947	Gbif	ESP
-4.96988	37.0731	Gbif	ESP
-4.96802	38.2182	Gbif	ESP
-4.95	42.7	Gbif	ESP	X
-4.94798	38.5198	Gbif	ESP	X
-4.94	42.96	Gbif	ESP
-4.93768	38.4647	Gbif	ESP
-4.93724	36.5376	Gbif	ESP
-4.93711	36.5376	Gbif	ESP	X
-4.92	37.39	Gbif	ESP
-4.91748	36.9013	Gbif	ESP
-4.91667	33.7	Gbif	MAR
-4.90721	36.6355	Gbif	ESP
-4.90666	36.784	Gbif	ESP
-4.89519	36.9582	Gbif	ESP
-4.89506	36.9583	Gbif	ESP
-4.89	40.63	Gbif	ESP	X
-4.8872	37.0196	Gbif	ESP
-4.88715	37.0195	Gbif	ESP
-4.86667	33.6833	Gbif	MAR	X
-4.86667	37.8833	Gbif	ESP
-4.86	39.73	Gbif	ESP
-4.85772	36.985	Gbif	ESP
-4.84	38.74	Gbif	ESP
-4.83145	38.5595	Gbif	ESP
-4.83	42.7	Gbif	ESP
-4.82413	38.55	Gbif	ESP
-4.82	37.84	Gbif	ESP
-4.816	36.586	Gbif	ESP
-4.8	36.94	Gbif	ESP
-4.8	41.71	Gbif	ESP
-4.79157	36.8456	Gbif	ESP
-4.79154	36.8457	Gbif	ESP
-4.79	36.85	Gbif	ESP
-4.78279	38.1343	Gbif	ESP
-4.77917	36.98	Gbif	ESP
-4.77752	38.1319	Gbif	ESP
-4.77629	36.9427	Gbif	ESP
-4.77625	36.9426	Gbif	ESP
-4.77487	36.6545	Gbif	ESP
-4.77467	36.6544	Gbif	ESP
-4.77276	36.9731	Gbif	ESP
-4.75981	36.9656	Gbif	ESP
-4.75974	36.9658	Gbif	ESP
-4.75416	38.1193	Gbif	ESP
-4.75	40	Gbif	ESP	X
-4.74614	38.4834	Gbif	ESP
-4.73328	38.1044	Gbif	ESP
-4.73263	36.9754	Gbif	ESP
-4.73	36.54	Gbif	ESP
-4.71878	38.5249	Gbif	ESP
-4.71193	36.5873	Gbif	ESP
-4.71	37.94	Gbif	ESP
-4.69126	37.9421	Gbif	ESP
-4.69	37.39	Gbif	ESP
-4.68	41.62	Gbif	ESP
-4.68	41.71	Gbif	ESP
-4.68	41.8	Gbif	ESP
-4.67	41.35	Gbif	ESP	X
-4.67	41.44	Gbif	ESP
-4.67	41.53	Gbif	ESP	X
-4.66266	37.9443	Gbif	ESP
-4.64	41.64	Gbif	ESP
-4.63333	33.8333	Gbif	MAR
-4.62	36.63	Gbif	ESP
-4.61	41.64	Gbif	ESP
-4.61	41.65	Gbif	ESP
-4.59	37.58	Gbif	ESP	X
-4.59	42.89	Gbif	ESP
-4.58012	36.952	Gbif	ESP
-4.57902	36.9554	Gbif	ESP
-4.57	36.95	Gbif	ESP
-4.56	36.59	Gbif	ESP
-4.55	41.45	Gbif	ESP
-4.52603	38.0204	Gbif	ESP	X
-4.51593	37.0194	Gbif	ESP	X
-4.51	36.63	Gbif	ESP
-4.51	39.55	Gbif	ESP	X
-4.47505	38.0162	Gbif	ESP	X
-4.47	37.38	Gbif	ESP
-4.47	37.4	Gbif	ESP
-4.47	37.48	Gbif	ESP
-4.45114	38.371	Gbif	ESP
-4.44	41.9	Gbif	ESP
-4.44	41.99	Gbif	ESP
-4.42	41	Gbif	ESP	X
-4.417	36.763	Gbif	ESP
-4.37514	37.4915	Gbif	ESP
-4.3728	37.492	Gbif	ESP
-4.36	37.4	Gbif	ESP
-4.35	37.3	Gbif	ESP
-4.35	37.39	Gbif	ESP
-4.35	37.48	Gbif	ESP
-4.35	37.57	Gbif	ESP
-4.339	36.773	Gbif	ESP
-4.3319	37.4127	Gbif	ESP
-4.33	42.17	Gbif	ESP	X
-4.327	36.719	Gbif	ESP	X
-4.32	36.944	Gbif	ESP
-4.32	41.9	Gbif	ESP
-4.32	41.99	Gbif	ESP
-4.316	36.719	Gbif	ESP
-4.31477	37.384	Gbif	ESP
-4.30876	37.4067	Gbif	ESP
-4.30181	37.448	Gbif	ESP
-4.3	37.53	Gbif	ESP
-4.29195	37.4415	Gbif	ESP
-4.28333	34.1833	Gbif	MAR	X
-4.28262	37.3713	Gbif	ESP
-4.26667	34.9667	Gbif	MAR	X
-4.2658	37.5279	Gbif	ESP
-4.26578	37.4939	Gbif	ESP
-4.26	38.39	Gbif	ESP
-4.25826	37.5221	Gbif	ESP	X
-4.25801	38.1932	Gbif	ESP
-4.25	38.03	Gbif	ESP
-4.25	38.21	Gbif	ESP
-4.25	38.3	Gbif	ESP
-4.23333	35.0167	Gbif	MAR	X
-4.22874	38.3047	Gbif	ESP
-4.219	36.955	Gbif	ESP
-4.18365	37.0318	Gbif	ESP	X
-4.18333	35.05	Gbif	MAR
-4.18	40.73	Gbif	ESP	X
-4.16314	36.9912	Gbif	ESP
-4.13	37.58	Gbif	ESP
-4.13	37.85	Gbif	ESP
-4.13	37.94	Gbif	ESP
-4.13	38.03	Gbif	ESP
-4.12	36.77	Gbif	ESP
-4.1184	36.7365	Gbif	ESP
-4.11425	37.0786	Gbif	ESP
-4.106	36.911	Gbif	ESP
-4.1	37.76	Gbif	ESP
-4.1	41.75	Gbif	ESP	X
-4.083	36.893	Gbif	ESP
-4.08282	38.25	Gbif	ESP
-4.08147	38.2485	Gbif	ESP
-4.08	38.6	Gbif	ESP	X
-4.06345	37.0943	Gbif	ESP
-4.028	36.956	Gbif	ESP
-4.02	37.76	Gbif	ESP
-4.02	38.03	Gbif	ESP
-4.01667	36.9333	Gbif	ESP
-4.01	37.31	Gbif	ESP
-4	39.8333	Gbif	ESP
-3.97	42.89	Gbif	ESP	X
-3.9523	34.2202	Gbif	MAR	X
-3.95	34.7167	vanS	MAR
-3.94	40.28	Gbif	ESP
-3.94	40.46	Gbif	ESP
-3.93	39.56	Gbif	ESP	X
-3.93	40.1	Gbif	ESP
-3.91959	37.5166	Gbif	ESP
-3.91252	37.0173	Gbif	ESP
-3.91098	37.1496	Gbif	ESP
-3.90186	37.4667	Gbif	ESP
-3.90014	37.1373	Gbif	ESP
-3.9	37.58	Gbif	ESP
-3.9	37.76	Gbif	ESP
-3.88333	34.75	Gbif	MAR	X
-3.87	36.913	Gbif	ESP
-3.86531	36.9841	Gbif	ESP
-3.86256	37.0191	Gbif	ESP
-3.86157	38.3366	Gbif	ESP
-3.85999	38.1802	Gbif	ESP
-3.84431	37.189	Gbif	ESP
-3.84157	38.1926	Gbif	ESP
-3.8397	38.3541	Gbif	ESP
-3.83842	36.7644	Gbif	ESP	X
-3.83333	37.4833	Gbif	ESP
-3.83089	37.5065	Gbif	ESP
-3.82599	37.5063	Gbif	ESP	X
-3.82	40.01	Gbif	ESP	X
-3.82	40.37	Gbif	ESP
-3.82	40.64	Gbif	ESP
-3.81397	36.9991	Gbif	ESP
-3.81354	37.035	Gbif	ESP
-3.81	39.65	Gbif	ESP
-3.81	39.83	Gbif	ESP
-3.81	39.92	Gbif	ESP
-3.79275	36.9899	Gbif	ESP
-3.79	36.787	Gbif	ESP
-3.79	37.58	Gbif	ESP
-3.79	37.85	Gbif	ESP
-3.79	38.03	Gbif	ESP	X
-3.7551	37.0147	Gbif	ESP
-3.75387	36.9637	Gbif	ESP
-3.75077	36.8802	Gbif	ESP
-3.7462	36.9279	Gbif	ESP
-3.74211	36.9879	Gbif	ESP
-3.73746	36.8756	Gbif	ESP
-3.72405	38.1176	Gbif	ESP
-3.70528	37.0367	Gbif	ESP
-3.7	39.83	Gbif	ESP
-3.7	40.01	Gbif	ESP
-3.7	40.37	Gbif	ESP
-3.69502	37.0054	Gbif	ESP	X
-3.68864	38.2668	Gbif	ESP
-3.68	37.85	Gbif	ESP
-3.68	38.21	Gbif	ESP
-3.67092	37.8611	Gbif	ESP
-3.67	36.95	Gbif	ESP
-3.67	37.49	Gbif	ESP
-3.67	37.58	Gbif	ESP
-3.67	42.32	Gbif	ESP	X
-3.64155	37.015	Gbif	ESP
-3.62137	36.8248	Gbif	ESP
-3.62	37.18	Gbif	ESP
-3.60643	36.932	Gbif	ESP
-3.59662	38.295	Gbif	ESP
-3.59	40.55	Gbif	ESP	X
-3.59	40.73	Gbif	ESP
-3.59	40.82	Gbif	ESP
-3.58	39.92	Gbif	ESP
-3.58	40.46	Gbif	ESP
-3.5736	37.774	Gbif	ESP
-3.56	37.13	Gbif	ESP
-3.56	37.67	Gbif	ESP
-3.56	37.76	Gbif	ESP
-3.5535	37.7441	Gbif	ESP
-3.55119	37.7454	Gbif	ESP
-3.5511	37.7454	Gbif	ESP
-3.55	36.9833	Gbif	ESP
-3.54754	36.8785	Gbif	ESP
-3.54456	37.7551	Gbif	ESP
-3.53911	37.7455	Gbif	ESP
-3.53905	37.7455	Gbif	ESP
-3.5388	37.7454	Gbif	ESP
-3.53878	37.7455	Gbif	ESP
-3.53441	37.6842	Gbif	ESP
-3.53434	37.6843	Gbif	ESP
-3.53242	37.7331	Gbif	ESP
-3.5323	37.7331	Gbif	ESP
-3.53145	37.7335	Gbif	ESP
-3.53137	37.7335	Gbif	ESP
-3.53028	37.7505	Gbif	ESP
-3.5302	37.7505	Gbif	ESP
-3.52848	37.7471	Gbif	ESP
-3.52847	37.7472	Gbif	ESP
-3.52846	37.7472	Gbif	ESP
-3.52837	37.747	Gbif	ESP
-3.52692	38.1807	Gbif	ESP
-3.52508	37.7341	Gbif	ESP
-3.52504	37.7341	Gbif	ESP
-3.51667	36.9164	Gbif	ESP
-3.51238	37.6921	Gbif	ESP
-3.51235	37.6921	Gbif	ESP
-3.51154	37.7436	Gbif	ESP
-3.51151	37.7434	Gbif	ESP
-3.51134	37.6922	Gbif	ESP
-3.51134	37.6923	Gbif	ESP
-3.51124	37.7496	Gbif	ESP
-3.51003	37.6927	Gbif	ESP
-3.51003	37.6928	Gbif	ESP
-3.50979	37.7366	Gbif	ESP
-3.50761	37.7313	Gbif	ESP
-3.5076	37.7313	Gbif	ESP
-3.50661	37.7325	Gbif	ESP
-3.50659	37.7326	Gbif	ESP
-3.50617	37.7784	Gbif	ESP
-3.50605	37.7784	Gbif	ESP
-3.50594	37.732	Gbif	ESP
-3.50344	37.7376	Gbif	ESP
-3.50333	37.7377	Gbif	ESP
-3.50086	37.7509	Gbif	ESP
-3.49866	37.7198	Gbif	ESP
-3.49555	37.7537	Gbif	ESP
-3.4955	37.7537	Gbif	ESP
-3.49506	37.7807	Gbif	ESP
-3.49505	37.7807	Gbif	ESP
-3.49122	37.7287	Gbif	ESP
-3.4911	37.7288	Gbif	ESP
-3.48985	37.7289	Gbif	ESP
-3.48985	37.729	Gbif	ESP
-3.48674	37.7874	Gbif	ESP
-3.4867	37.7874	Gbif	ESP
-3.48333	37.2333	Gbif	ESP
-3.48	42.63	Gbif	ESP
-3.4751	38.1303	Gbif	ESP
-3.47	40.37	Gbif	ESP	X
-3.47	40.55	Gbif	ESP	X
-3.47	40.64	Gbif	ESP
-3.47	40.73	Gbif	ESP
-3.47	40.83	Gbif	ESP
-3.46986	37.8179	Gbif	ESP
-3.46982	37.6765	Gbif	ESP
-3.46978	37.8178	Gbif	ESP
-3.46964	37.6765	Gbif	ESP
-3.46755	37.7108	Gbif	ESP
-3.46739	37.7108	Gbif	ESP
-3.46598	37.7123	Gbif	ESP
-3.46576	37.7122	Gbif	ESP
-3.46371	37.7081	Gbif	ESP
-3.45	37.13	Gbif	ESP	X
-3.45	37.22	Gbif	ESP
-3.45	37.68	Gbif	ESP
-3.45	37.85	Gbif	ESP
-3.45	37.94	Gbif	ESP
-3.45	38.12	Gbif	ESP
-3.44	36.86	Gbif	ESP
-3.42674	37.6699	Gbif	ESP
-3.42388	38.312	Gbif	ESP
-3.42024	37.2334	Gbif	ESP
-3.41946	37.6694	Gbif	ESP
-3.4162	38.0928	Gbif	ESP
-3.41014	37.8828	Gbif	ESP
-3.40559	37.2481	Gbif	ESP
-3.40138	37.8442	Gbif	ESP
-3.4	37.72	Gbif	ESP
-3.4	37.81	Gbif	ESP
-3.39622	37.7198	Gbif	ESP
-3.3783	37.8578	Gbif	ESP
-3.36667	40.4667	Gbif	ESP
-3.36147	38.1007	Gbif	ESP
-3.36	42.63	Gbif	ESP
-3.36	42.72	Gbif	ESP
-3.35	39.83	Gbif	ESP	X
-3.35	40.56	Gbif	ESP
-3.35	40.92	Gbif	ESP
-3.35	41.01	Gbif	ESP	X
-3.35	41.37	Gbif	ESP
-3.35	41.46	Gbif	ESP
-3.35	41.55	Gbif	ESP	X
-3.34852	37.7513	Gbif	ESP
-3.34	38.03	Gbif	ESP	X
-3.3086	37.7228	Gbif	ESP
-3.30664	37.666	Gbif	ESP
-3.29064	37.7446	Gbif	ESP
-3.28938	36.7929	Gbif	ESP	X
-3.28777	37.7715	Gbif	ESP
-3.28333	42.7831	Gbif	ESP
-3.2805	37.7866	Gbif	ESP
-3.28	37.72	Gbif	ESP
-3.27229	37.5814	Gbif	ESP
-3.25425	37.7919	Gbif	ESP
-3.24	42.63	Gbif	ESP
-3.23	40.83	Gbif	ESP
-3.23	41.01	Gbif	ESP
-3.21633	37.7037	Gbif	ESP
-3.19949	37.7901	Gbif	ESP
-3.19644	37.5778	Gbif	ESP	X
-3.19452	37.7906	Gbif	ESP
-3.17109	37.4396	Gbif	ESP
-3.17	37.18	Gbif	ESP
-3.15839	37.7402	Gbif	ESP
-3.15607	37.6353	Gbif	ESP
-3.13436	37.8492	Gbif	ESP
-3.1322	37.6366	Gbif	ESP
-3.12628	36.8564	Gbif	ESP
-3.12	42.09	Gbif	ESP	X
-3.12	42.54	Gbif	ESP	X
-3.12	42.63	Gbif	ESP
-3.11667	41.95	Gbif	ESP
-3.10966	37.7221	Gbif	ESP
-3.09821	37.8164	Gbif	ESP
-3.06367	37.6384	Gbif	ESP
-3.063	37.835	Gbif	ESP
-3.06141	37.8604	Gbif	ESP
-3.04288	37.841	Gbif	ESP
-3.01848	37.7643	Gbif	ESP
-3.01716	38.3875	Gbif	ESP
-3.01651	37.8216	Gbif	ESP
-3	33.2	vanS	MAR
-3	36.86	Gbif	ESP
-3	36.95	Gbif	ESP
-3	37.04	Gbif	ESP	X
-3	37.31	Gbif	ESP
-3	38.84	Gbif	ESP
-3	40.29	Gbif	ESP
-3	40.83	Gbif	ESP	X
-2.99668	37.9142	Gbif	ESP
-2.9924	36.8899	Gbif	ESP
-2.97588	37.8048	Gbif	ESP
-2.972	37.727	Gbif	ESP	X
-2.96667	33.1833	vanS	MAR
-2.96667	34.9333	vanS	MAR
-2.96264	37.882	Gbif	ESP
-2.949	37.907	Gbif	ESP
-2.94535	38.3371	Gbif	ESP
-2.94029	37.3964	Gbif	ESP
-2.93999	38.0679	Gbif	ESP
-2.93793	37.3766	Gbif	ESP
-2.93749	38.0666	Gbif	ESP
-2.937	37.952	Gbif	ESP
-2.93333	34.25	vanS	MAR	X
-2.92666	37.8685	Gbif	ESP
-2.926	37.772	Gbif	ESP
-2.9221	37.7423	Gbif	ESP
-2.91996	37.9096	Gbif	ESP
-2.91713	37.9335	Gbif	ESP
-2.91595	38.3858	Gbif	ESP
-2.905	36.934	Gbif	ESP
-2.90474	38.4064	Gbif	ESP
-2.90465	37.7709	Gbif	ESP
-2.903	37.97	Gbif	ESP
-2.89883	38.1643	Gbif	ESP
-2.89774	37.8826	Gbif	ESP
-2.89258	37.8457	Gbif	ESP
-2.88303	37.8332	Gbif	ESP
-2.881	37.889	Gbif	ESP
-2.88	36.86	Gbif	ESP
-2.88	37.31	Gbif	ESP
-2.88	37.76	Gbif	ESP
-2.88	37.85	Gbif	ESP
-2.88	38.66	Gbif	ESP
-2.88	41.19	Gbif	ESP
-2.878	37.458	Gbif	ESP
-2.87496	38.1729	Gbif	ESP
-2.87	41.73	Gbif	ESP	X
-2.87	42.81	Gbif	ESP
-2.86667	34.7833	vanS	MAR	X
-2.86667	40.0333	Gbif	ESP	X
-2.86667	40.0667	Gbif	ESP
-2.85862	37.822	Gbif	ESP
-2.85508	37.7479	Gbif	ESP
-2.85053	38.3019	Gbif	ESP
-2.849	36.825	Gbif	ESP
-2.84783	37.751	Gbif	ESP
-2.84543	38.3326	Gbif	ESP
-2.82165	38.0866	Gbif	ESP
-2.82109	37.9223	Gbif	ESP
-2.81692	38.3136	Gbif	ESP
-2.81667	33.1667	vanS	MAR	X
-2.81529	36.8785	Gbif	ESP
-2.81073	38.3397	Gbif	ESP
-2.80506	38.3846	Gbif	ESP
-2.79756	36.9194	Gbif	ESP
-2.792	36.879	Gbif	ESP
-2.78705	38.3347	Gbif	ESP
-2.78067	37.8532	Gbif	ESP
-2.77653	36.8587	Gbif	ESP
-2.77183	38.4675	Gbif	ESP
-2.77	36.77	Gbif	ESP	X
-2.77	36.86	Gbif	ESP
-2.77	36.87	Gbif	ESP
-2.77	37.13	Gbif	ESP
-2.77	37.49	Gbif	ESP
-2.76435	38.1581	Gbif	ESP
-2.76	38.93	Gbif	ESP
-2.76	41.1	Gbif	ESP
-2.76	41.19	Gbif	ESP
-2.75	42.72	Gbif	ESP
-2.74533	38.4182	Gbif	ESP
-2.735	37.366	Gbif	ESP
-2.73454	36.9853	Gbif	ESP
-2.7314	38.5055	Gbif	ESP	X
-2.72849	37.2386	Gbif	ESP
-2.72243	36.905	Gbif	ESP
-2.72227	36.9051	Gbif	ESP
-2.71894	38.1825	Gbif	ESP
-2.71794	36.9053	Gbif	ESP
-2.69532	37.2365	Gbif	ESP
-2.68619	38.4387	Gbif	ESP
-2.68545	38.356	Gbif	ESP
-2.67872	38.1163	Gbif	ESP
-2.67613	38.4673	Gbif	ESP
-2.67313	38.2856	Gbif	ESP
-2.66737	38.1179	Gbif	ESP
-2.66	36.77	Gbif	ESP
-2.66	36.86	Gbif	ESP
-2.65598	38.021	Gbif	ESP	X
-2.65416	38.4208	Gbif	ESP
-2.65	38.57	Gbif	ESP
-2.65	38.66	Gbif	ESP
-2.64888	38.049	Gbif	ESP
-2.64658	38.1801	Gbif	ESP
-2.64656	38.1801	Gbif	ESP
-2.64409	38.2141	Gbif	ESP
-2.64396	38.2141	Gbif	ESP
-2.64294	38.4797	Gbif	ESP
-2.64	39.83	Gbif	ESP
-2.64	41.01	Gbif	ESP	X
-2.63638	36.8309	Gbif	ESP
-2.63333	33.95	vanS	MAR
-2.63	41.82	Gbif	ESP
-2.6	34.45	vanS	MAR
-2.6	35.05	vanS	MAR	X
-2.59998	38.0663	Gbif	ESP
-2.58333	35.0667	vanS	MAR
-2.57869	38.4637	Gbif	ESP
-2.57656	37.3821	Gbif	ESP
-2.56667	33.5167	vanS	MAR	X
-2.55711	38.0839	Gbif	ESP
-2.55	37.04	Gbif	ESP
-2.54803	38.1232	Gbif	ESP
-2.54428	37.3652	Gbif	ESP
-2.54036	38.3288	Gbif	ESP
-2.54	37.49	Gbif	ESP
-2.54	38.39	Gbif	ESP
-2.54	38.48	Gbif	ESP
-2.53	39.65	Gbif	ESP	X
-2.53	39.74	Gbif	ESP
-2.53	39.92	Gbif	ESP
-2.52	41.01	Gbif	ESP
-2.51501	38.3857	Gbif	ESP
-2.51	42.54	Gbif	ESP	X
-2.51	42.72	Gbif	ESP
-2.50652	38.3453	Gbif	ESP
-2.49878	38.3684	Gbif	ESP
-2.47	37.39	Gbif	ESP
-2.46667	33.5833	vanS	MAR	X
-2.45	41.0333	Gbif	ESP	X
-2.44756	42.4986	Gbif	ESP
-2.44	42.7	Gbif	ESP
-2.43351	42.7057	Gbif	ESP
-2.42139	42.6966	Gbif	ESP
-2.42	38.3	Gbif	ESP
-2.42	38.39	Gbif	ESP
-2.41667	33.6	vanS	MAR
-2.41667	34.85	Gbif	MAR	X
-2.41105	42.4985	Gbif	ESP
-2.41	39.65	Gbif	ESP
-2.41	39.92	Gbif	ESP
-2.41	40.01	Gbif	ESP	X
-2.397	37.203	Gbif	ESP
-2.39	42.63	Gbif	ESP
-2.34979	37.0822	Gbif	ESP
-2.34965	37.0823	Gbif	ESP
-2.34895	37.0823	Gbif	ESP
-2.34883	37.0822	Gbif	ESP
-2.34735	37.0748	Gbif	ESP
-2.34733	37.075	Gbif	ESP
-2.34253	37.1121	Gbif	ESP
-2.34252	37.112	Gbif	ESP
-2.33977	37.0933	Gbif	ESP
-2.33965	37.0935	Gbif	ESP
-2.33949	37.0932	Gbif	ESP
-2.33943	37.0931	Gbif	ESP
-2.33803	42.4981	Gbif	ESP	X
-2.33728	37.0856	Gbif	ESP
-2.33597	37.0846	Gbif	ESP
-2.33597	37.0847	Gbif	ESP
-2.33333	40.4	Gbif	ESP
-2.33234	36.8478	Gbif	ESP
-2.32165	42.8852	Gbif	ESP
-2.32	37.49	Gbif	ESP
-2.32	37.58	Gbif	ESP	X
-2.3181	37.6101	Gbif	ESP
-2.31	37.67	Gbif	ESP
-2.31	37.85	Gbif	ESP
-2.31	38.39	Gbif	ESP
-2.31	38.48	Gbif	ESP
-2.3	33.8333	vanS	MAR
-2.3	39.47	Gbif	ESP
-2.3	39.56	Gbif	ESP	X
-2.29	40.01	Gbif	ESP
-2.27	41.72	Gbif	ESP	X
-2.2674	37.497	Gbif	ESP
-2.26417	42.5697	Gbif	ESP
-2.24312	37.7033	Gbif	ESP
-2.21667	40.0833	Gbif	ESP
-2.21357	37.6432	Gbif	ESP
-2.2	37.49	Gbif	ESP
-2.2	37.67	Gbif	ESP
-2.2	38.12	Gbif	ESP
-2.2	40.0833	Gbif	ESP
-2.19	38.3	Gbif	ESP
-2.18	39.56	Gbif	ESP
-2.17948	42.5241	Gbif	ESP	X
-2.17	40.01	Gbif	ESP
-2.15	41.72	Gbif	ESP
-2.13333	40.15	Gbif	ESP
-2.11667	34.1833	vanS	MAR	X
-2.11651	37.7474	Gbif	ESP
-2.10958	37.7482	Gbif	ESP
-2.1	34.9667	vanS	MAR
-2.09744	37.0207	Gbif	ESP	X
-2.09335	42.5864	Gbif	ESP
-2.09101	36.8118	Gbif	ESP	X
-2.09	37.49	Gbif	ESP
-2.09	37.58	Gbif	ESP
-2.09	37.67	Gbif	ESP
-2.08723	37.0888	Gbif	ESP
-2.08468	42.762	Gbif	ESP
-2.08	38.03	Gbif	ESP	X
-2.08	38.21	Gbif	ESP
-2.08	38.3	Gbif	ESP
-2.08	38.39	Gbif	ESP
-2.07187	37.8506	Gbif	ESP
-2.07	39.2	Gbif	ESP	X
-2.06	39.65	Gbif	ESP
-2.04392	42.6311	Gbif	ESP
-2.041	36.849	Gbif	ESP
-2.04	37.18	Gbif	ESP
-2.03804	37.3359	Gbif	ESP
-2.03333	40.4167	Gbif	ESP
-2.03129	37.1956	Gbif	ESP
-2.01667	40.2	Gbif	ESP
-2.01598	37.2026	Gbif	ESP
-2.01	37.43	Gbif	ESP
-2.00729	37.2736	Gbif	ESP
-2.00518	42.7658	Gbif	ESP
-2	40.35	Gbif	ESP
-1.98333	40.4	Gbif	ESP
-1.98	40.65	Gbif	ESP
-1.97	38.12	Gbif	ESP
-1.97	38.21	Gbif	ESP
-1.94053	37.1352	Gbif	ESP
-1.93552	37.0844	Gbif	ESP	X
-1.93	40.37	Gbif	ESP
-1.92152	42.657	Gbif	ESP
-1.91	41.81	Gbif	ESP	X
-1.91	41.99	Gbif	ESP
-1.9	42.26	Gbif	ESP
-1.9	42.53	Gbif	ESP
-1.86019	42.6744	Gbif	ESP
-1.86	37.67	Gbif	ESP	X
-1.86	37.85	Gbif	ESP
-1.86	38.03	Gbif	ESP	X
-1.84197	42.6697	Gbif	ESP
-1.8403	42.7598	Gbif	ESP
-1.84	39.02	Gbif	ESP	X
-1.84	39.11	Gbif	ESP
-1.83861	42.8498	Gbif	ESP
-1.82359	42.6741	Gbif	ESP
-1.82	40.19	Gbif	ESP
-1.82	40.28	Gbif	ESP
-1.81	40.55	Gbif	ESP	X
-1.80589	42.3227	Gbif	ESP
-1.7929	42.3675	Gbif	ESP
-1.79238	42.3946	Gbif	ESP
-1.78257	42.8987	Gbif	ESP
-1.78	42.17	Gbif	ESP
-1.78	42.62	Gbif	ESP
-1.76667	40.0333	Gbif	ESP
-1.73291	42.3309	Gbif	ESP
-1.72911	42.2182	Gbif	ESP
-1.7273	42.3083	Gbif	ESP
-1.72	39.02	Gbif	ESP
-1.72	39.11	Gbif	ESP
-1.71811	42.7585	Gbif	ESP
-1.71038	39.6671	Gbif	ESP
-1.71	39.92	Gbif	ESP
-1.71	40.01	Gbif	ESP	X
-1.70236	40.4635	Gbif	ESP
-1.7	40.28	Gbif	ESP
-1.69292	39.6775	Gbif	ESP
-1.69	41	Gbif	ESP	X
-1.67	41.9	Gbif	ESP
-1.67	41.99	Gbif	ESP
-1.67	42.08	Gbif	ESP
-1.66992	39.6387	Gbif	ESP
-1.66812	39.6391	Gbif	ESP
-1.66702	39.6848	Gbif	ESP
-1.66	42.17	Gbif	ESP
-1.65991	42.3391	Gbif	ESP
-1.64964	42.8162	Gbif	ESP
-1.63478	39.6716	Gbif	ESP
-1.62	38.57	Gbif	ESP	X
-1.61256	42.8338	Gbif	ESP
-1.61192	42.0368	Gbif	ESP	X
-1.61074	42.9148	Gbif	ESP
-1.61	39.11	Gbif	ESP
-1.61	39.2	Gbif	ESP
-1.60778	39.6827	Gbif	ESP
-1.606	42.3069	Gbif	ESP
-1.60451	39.6771	Gbif	ESP
-1.60269	39.6249	Gbif	ESP
-1.60257	39.6243	Gbif	ESP	X
-1.6	39.29	Gbif	ESP
-1.6	39.38	Gbif	ESP
-1.6	39.47	Gbif	ESP
-1.6	39.65	Gbif	ESP
-1.59869	42.9057	Gbif	ESP
-1.59522	42.5184	Gbif	ESP	X
-1.5939	42.8471	Gbif	ESP
-1.58	40.37	Gbif	ESP
-1.5768	39.6551	Gbif	ESP
-1.57665	39.6637	Gbif	ESP
-1.57623	39.6552	Gbif	ESP
-1.576	39.66	Gbif	ESP
-1.57509	39.6594	Gbif	ESP
-1.57503	42.8693	Gbif	ESP
-1.57496	39.6597	Gbif	ESP
-1.57412	39.6591	Gbif	ESP
-1.57338	39.6588	Gbif	ESP
-1.57234	39.6574	Gbif	ESP
-1.56882	42.6081	Gbif	ESP
-1.55425	39.7161	Gbif	ESP
-1.54	42.17	Gbif	ESP
-1.54	42.44	Gbif	ESP
-1.53013	42.6977	Gbif	ESP
-1.53	42.53	Gbif	ESP
-1.53	42.62	Gbif	ESP
-1.53	42.89	Gbif	ESP
-1.52156	42.5445	Gbif	ESP
-1.52135	42.5535	Gbif	ESP
-1.52	43.25	Gbif	ESP	X
-1.51	38.38	Gbif	ESP
-1.50471	42.2291	Gbif	ESP
-1.50051	42.9134	Gbif	ESP
-1.4998	42.4361	Gbif	ESP
-1.49367	42.1839	Gbif	ESP
-1.49	39.1	Gbif	ESP
-1.49	39.19	Gbif	ESP
-1.48686	42.2153	Gbif	ESP
-1.48339	43.1113	Gbif	ESP	X
-1.48	39.46	Gbif	ESP
-1.48	39.55	Gbif	ESP	X
-1.47598	42.6654	Gbif	ESP
-1.47141	42.1025	Gbif	ESP
-1.47	40.1	Gbif	ESP
-1.45	40.91	Gbif	ESP	X
-1.43204	42.7144	Gbif	ESP
-1.4271	42.4261	Gbif	ESP
-1.41667	35.1	Gbif	DZA	X
-1.41	42.53	Gbif	ESP
-1.4005	42.5158	Gbif	ESP	X
-1.4	38.11	Gbif	ESP	X
-1.39	38.47	Gbif	ESP
-1.38	39.1	Gbif	ESP
-1.37	39.19	Gbif	ESP
-1.37	39.28	Gbif	ESP
-1.36807	42.1236	Gbif	ESP
-1.36793	42.8306	Gbif	ESP
-1.3614	42.6143	Gbif	ESP
-1.36	39.64	Gbif	ESP
-1.35638	42.5737	Gbif	ESP
-1.354	42.6638	Gbif	ESP
-1.35	40.09	Gbif	ESP
-1.34031	42.0287	Gbif	ESP	X
-1.33333	34.8667	Gbif	DZA	X
-1.31192	42.6406	Gbif	ESP
-1.3	34.4667	Gbif	DZA	X
-1.29924	42.6585	Gbif	ESP
-1.29	42.52	Gbif	ESP
-1.28754	42.6403	Gbif	ESP
-1.28333	40.45	Gbif	ESP
-1.27	38.65	Gbif	ESP
-1.26	39.01	Gbif	ESP	X
-1.26	39.1	Gbif	ESP
-1.26	39.19	Gbif	ESP
-1.26	39.28	Gbif	ESP
-1.25222	42.5947	Gbif	ESP
-1.25	32.2167	vanS	MAR	X
-1.25	34.4667	Gbif	DZA
-1.25	34.8667	Gbif	DZA
-1.25	39.64	Gbif	ESP
-1.24	39.73	Gbif	ESP
-1.23928	42.6215	Gbif	ESP
-1.23204	42.6619	Gbif	ESP
-1.21	40.99	Gbif	ESP
-1.17834	42.6206	Gbif	ESP
-1.17	37.93	Gbif	ESP	X
-1.17	38.2	Gbif	ESP
-1.16	38.38	Gbif	ESP
-1.16	38.56	Gbif	ESP	X
-1.16	38.65	Gbif	ESP
-1.16	42.7	Gbif	ESP
-1.15	38.92	Gbif	ESP
-1.14719	43.8828	CBNsa	FRA	X
-1.14	39.1	Gbif	ESP
-1.14	39.19	Gbif	ESP
-1.14	39.28	Gbif	ESP
-1.14	39.37	Gbif	ESP
-1.14	39.46	Gbif	ESP
-1.13	39.82	Gbif	ESP
-1.12689	42.7098	Gbif	ESP
-1.12254	42.4486	Gbif	ESP
-1.12	39.91	Gbif	ESP
-1.0875	42.7992	Gbif	ESP
-1.07807	42.709	Gbif	ESP
-1.06579	40.0484	Gbif	ESP	X
-1.05535	42.6546	Gbif	ESP
-1.04145	42.7084	Gbif	ESP
-1.03	39.01	Gbif	ESP
-1.03	39.19	Gbif	ESP
-1.02	39.28	Gbif	ESP
-1.02	39.46	Gbif	ESP
-1.02	39.55	Gbif	ESP
-1.01705	42.7079	Gbif	ESP
-1.01	39.82	Gbif	ESP
-1.01	39.91	Gbif	ESP
-0.98017	38.9659	Gbif	ESP
-0.97503	39.146	Gbif	ESP
-0.97245	39.236	Gbif	ESP
-0.96	38.39	Gbif	ESP
-0.94	38.19	Gbif	ESP	X
-0.93	38.39	Gbif	ESP
-0.93	38.56	Gbif	ESP
-0.93	38.58	Gbif	ESP
-0.92	38.92	Gbif	ESP
-0.91	38.52	Gbif	ESP
-0.91	38.58	Gbif	ESP
-0.91	39.28	Gbif	ESP
-0.91	39.37	Gbif	ESP
-0.9	38.61	Gbif	ESP
-0.9	38.64	Gbif	ESP
-0.9	39.46	Gbif	ESP
-0.89	39.82	Gbif	ESP
-0.89	39.91	Gbif	ESP
-0.87555	38.6036	Gbif	ESP
-0.86667	37.65	Gbif	ESP	X
-0.86312	42.7457	Gbif	ESP
-0.86212	39.0538	Gbif	ESP
-0.84	38.23	Gbif	ESP
-0.83717	39.8642	Gbif	ESP
-0.83434	39.9542	Gbif	ESP
-0.83	41.62	Gbif	ESP	X
-0.82	38.37	Gbif	ESP
-0.82	38.46	Gbif	ESP
-0.81	38.55	Gbif	ESP
-0.81	38.64	Gbif	ESP
-0.81	38.82	Gbif	ESP
-0.8	37.96	Gbif	ESP
-0.79	39.45	Gbif	ESP
-0.78	39.54	Gbif	ESP	X
-0.78	39.63	Gbif	ESP
-0.78	39.72	Gbif	ESP
-0.78	39.81	Gbif	ESP
-0.77	39.9	Gbif	ESP
-0.76	38.48	Gbif	ESP
-0.74664	39.0517	Gbif	ESP	X
-0.74472	42.322	Gbif	ESP
-0.74	38.49	Gbif	ESP
-0.73799	39.3218	Gbif	ESP
-0.73	38.49	Gbif	ESP
-0.72035	39.862	Gbif	ESP
-0.72	38.65	Gbif	ESP
-0.71772	44.8955	CBNsa	FRA	X
-0.71736	39.952	Gbif	ESP
-0.71	38.28	Gbif	ESP
-0.71	38.37	Gbif	ESP
-0.7	38.55	Gbif	ESP
-0.69	38.73	Gbif	ESP
-0.69	38.82	Gbif	ESP
-0.69	42.24	Gbif	ESP
-0.66179	45.1275	CBNsa	FRA
-0.66	39.63	Gbif	ESP
-0.65	39.99	Gbif	ESP
-0.64898	38.5092	Gbif	ESP	X
-0.64652	45.1036	CBNsa	FRA
-0.63	38.37	Gbif	ESP
-0.62208	39.3195	Gbif	ESP
-0.62	42.03	Gbif	ESP	X
-0.61777	45.0647	CBNsa	FRA
-0.61	38.36	Gbif	ESP
-0.61	38.55	Gbif	ESP
-0.61	42.55	Gbif	ESP	X
-0.606	42.558	Gbif	ESP
-0.60353	39.8596	Gbif	ESP
-0.59724	40.0397	Gbif	ESP	X
-0.58	38.82	Gbif	ESP
-0.5568	45.0402	CBNsa	FRA	X
-0.55	38.37	Gbif	ESP
-0.55	39.54	Gbif	ESP
-0.54	39.99	Gbif	ESP
-0.53	40.08	Gbif	ESP
-0.53	40.17	Gbif	ESP
-0.53	40.26	Gbif	ESP
-0.52512	38.7769	Gbif	ESP
-0.52	38.48	Gbif	ESP
-0.52	40.35	Gbif	ESP
-0.52	40.44	Gbif	ESP
-0.48773	44.7549	CBNsa	FRA
-0.48344	39.9472	Gbif	ESP
-0.48014	40.0372	Gbif	ESP	X
-0.48	38.37	Gbif	ESP
-0.48	38.61	Gbif	ESP
-0.47	38.55	Gbif	ESP
-0.45	38.36	Gbif	ESP	X
-0.45	42.24	Gbif	ESP
-0.44972	42.572	Gbif	ESP	X
-0.44	39.45	Gbif	ESP
-0.43	39.54	Gbif	ESP
-0.42	39.99	Gbif	ESP
-0.41	40.08	Gbif	ESP
-0.41	40.17	Gbif	ESP
-0.40093	44.7103	CBNsa	FRA
-0.40079	44.7076	CBNsa	FRA
-0.4	40.35	Gbif	ESP
-0.4	40.44	Gbif	ESP
-0.3768	39.6745	Gbif	ESP
-0.36651	39.9445	Gbif	ESP
-0.36	38.54	Gbif	ESP	X
-0.36	38.64	Gbif	ESP
-0.35957	40.1245	Gbif	ESP
-0.35257	40.3045	Gbif	ESP
-0.352	44.6638	CBNsa	FRA	X
-0.35	38.63	Gbif	ESP
-0.35	38.72	Gbif	ESP
-0.35	38.81	Gbif	ESP
-0.34	40.32	Gbif	ESP
-0.33	38.47	Gbif	ESP
-0.33	39.26	Gbif	ESP	X
-0.32	39.53	Gbif	ESP	X
-0.31	38.7	Gbif	ESP
-0.29	38.66	Gbif	ESP
-0.28	40.43	Gbif	ESP
-0.27	38.56	Gbif	ESP
-0.25	41.33	Gbif	ESP	X
-0.24	38.54	Gbif	ESP
-0.24	38.63	Gbif	ESP
-0.23	38.72	Gbif	ESP
-0.23	38.81	Gbif	ESP
-0.2116	44.4323	CBNsa	FRA	X
-0.19	38.83	Gbif	ESP
-0.15	38.8	Gbif	ESP
-0.13018	44.4369	CBNsa	FRA
-0.13	38.54	Gbif	ESP
-0.12	38.81	Gbif	ESP
-0.12	41.42	Gbif	ESP
-0.11667	38.6167	Gbif	ESP
-0.11368	40.3889	Gbif	ESP
-0.09	42.05	Gbif	ESP	X
-0.05	38.66	Gbif	ESP
-0.03713	39.9362	Gbif	ESP
-0.02	38.64	Gbif	ESP
0	38.72	Gbif	ESP
0.01	38.63	Gbif	ESP	X
0.02178	42.7895	CBNpmp	FRA	X
0.02293	42.7898	CBNpmp	FRA
0.04	40.61	Gbif	ESP
0.04	40.7	Gbif	ESP
0.06	40.07	Gbif	ESP	X
0.07	42.59	Gbif	ESP
0.10207	40.6588	Gbif	ESP
0.12	38.72	Gbif	ESP
0.12	41.51	Gbif	ESP	X
0.12	42.19	Gbif	ESP
0.13	41.33	Gbif	ESP	X
0.15	40.7	Gbif	ESP
0.15	40.79	Gbif	ESP
0.15	40.88	Gbif	ESP
0.16	40.61	Gbif	ESP
0.18	38.77	Gbif	ESP
0.2	42.41	Gbif	ESP
0.24	41.42	Gbif	ESP
0.25346	43.8349	CBNpmp	FRA	X
0.26	40.88	Gbif	ESP
0.27	40.7	Gbif	ESP
0.27	40.79	Gbif	ESP
0.28	40.43	Gbif	ESP
0.28	40.61	Gbif	ESP
0.28845	44.5957	CBNsa	FRA	X
0.29	40.34	Gbif	ESP
0.32	42.33	Gbif	ESP
0.33	42.15	Gbif	ESP	X
0.34	41.97	Gbif	ESP
0.35	41.79	Gbif	ESP
0.36	41.43	Gbif	ESP
0.38	40.89	Gbif	ESP
0.39	40.62	Gbif	ESP
0.39	40.8	Gbif	ESP
0.4	40.44	Gbif	ESP
0.4	40.53	Gbif	ESP	X
0.45	42.33	Gbif	ESP
0.46128	44.3218	CBNsa	FRA	X
0.47	41.79	Gbif	ESP
0.48	41.43	Gbif	ESP
0.48	41.52	Gbif	ESP
0.51	40.62	Gbif	ESP	X
0.5668	43.635	CBNpmp	FRA
0.58	42.06	Gbif	ESP	X
0.58597	43.6053	CBNpmp	FRA
0.62518	44.5358	CBNsa	FRA	X
0.62612	43.6354	CBNpmp	FRA
0.64793	44.2393	CBNsa	FRA	X
0.7	41.88	Gbif	ESP
0.7	41.97	Gbif	ESP
0.7	42.06	Gbif	ESP
0.70437	44.4075	CBNsa	FRA
0.71	41.61	Gbif	ESP
0.73	41.16	Gbif	ESP	X
0.73	41.25	Gbif	ESP
0.82	41.98	Gbif	ESP
0.83	41.71	Gbif	ESP
0.83	41.8	Gbif	ESP
0.83	41.89	Gbif	ESP
0.84	41.35	Gbif	ESP
0.84	41.44	Gbif	ESP
0.85	41.26	Gbif	ESP
0.88679	43.8036	CBNpmp	FRA	X
0.94	41.98	Gbif	ESP
0.95	41.89	Gbif	ESP
0.96	41.44	Gbif	ESP
0.96	41.53	Gbif	ESP	X
0.9669	44.4983	CBNsa	FRA
1	42.043	Gbif	ESP	X
1.08	41.35	Gbif	ESP	X
1.08	41.53	Gbif	ESP	X
1.10799	44.2617	CBNpmp	FRA
1.18016	44.3617	CBNpmp	FRA	X
1.18488	44.2857	CBNpmp	FRA
1.22	38.96	Gbif	ESP
1.26	38.92	Gbif	ESP	X
1.26957	44.3366	CBNpmp	FRA
1.27384	44.4046	CBNpmp	FRA
1.3	42.16	Gbif	ESP
1.32	41.44	Gbif	ESP
1.33	38.97	Gbif	ESP
1.36667	35.4833	Gbif	DZA	X
1.43	41.99	Gbif	ESP
1.43146	43.5295	CBNpmp	FRA	X
1.43372	44.1358	CBNpmp	FRA
1.44	41.45	Gbif	ESP
1.53132	44.3486	CBNpmp	FRA
1.53804	45.0947	Gbif	FRA	X
1.56	41.54	Gbif	ESP
1.57499	44.5086	CBNpmp	FRA	X
1.58126	44.2866	CBNpmp	FRA
1.608	44.2891	CBNpmp	FRA
1.67	41.99	Gbif	ESP
1.67249	44.0154	CBNpmp	FRA
1.68	41.54	Gbif	ESP
1.68439	44.0108	CBNpmp	FRA
1.68771	44.0091	CBNpmp	FRA
1.72414	44.0065	CBNpmp	FRA
1.73099	44.1964	CBNpmp	FRA	X
1.73408	44.1505	CBNpmp	FRA
1.77269	44.2946	CBNpmp	FRA
1.77573	43.9432	CBNpmp	FRA
1.78374	44.1355	CBNpmp	FRA
1.794	41.586	Gbif	ESP
1.8	41.46	Gbif	ESP
1.831	41.568	Gbif	ESP
1.83333	35.6667	Gbif	DZA	X
1.92	41.27	Gbif	ESP	X
1.92	41.36	Gbif	ESP
1.9387	43.4234	CBNpmp	FRA	X
1.95205	43.5887	CBNpmp	FRA	X
1.96203	44.2909	CBNpmp	FRA
1.98	41.5	Gbif	ESP	X
2.1	41.41	Gbif	ESP
2.15	41.81	Gbif	ESP
2.15	41.9	Gbif	ESP
2.18306	41.3831	Gbif	ESP	X
2.2464	42.9039	CBNmed	FRA
2.27	41.9	Gbif	ESP
2.28952	43.5511	CBNpmp	FRA
2.29399	43.5793	CBNpmp	FRA	X
2.30052	43.5356	CBNpmp	FRA
2.30293	43.5336	CBNpmp	FRA
2.34729	43.346	CBNmed	FRA
2.35149	43.2569	CBNmed	FRA	X
2.39893	42.6092	CBNmed	FRA	X
2.40065	41.5502	Gbif	ESP	X
2.40235	43.3229	CBNmed	FRA
2.41128	43.357	CBNmed	FRA
2.46497	43.3432	CBNmed	FRA
2.48881	43.3602	CBNmed	FRA
2.50268	43.3297	CBNmed	FRA
2.50598	43.7462	CBNpmp	FRA
2.51	42.18	Gbif	ESP	X
2.52	39.63	Gbif	ESP	X
2.52643	43.3717	CBNmed	FRA
2.54206	43.3349	CBNmed	FRA
2.54434	43.3788	CBNmed	FRA
2.59423	42.8117	CBNmed	FRA
2.63	42.18	Gbif	ESP
2.63424	43.1073	CBNmed	FRA	X
2.68517	42.905	CBNmed	FRA
2.69248	43.8224	CBNpmp	FRA
2.69863	42.773	CBNmed	FRA
2.74365	43.8465	CBNpmp	FRA
2.74723	42.8153	CBNmed	FRA
2.75936	41.8218	Gbif	ESP	X
2.76	39.74	Gbif	ESP
2.76261	42.9605	CBNmed	FRA
2.76667	43.3167	Gbif	FRA
2.76723	43.8894	CBNpmp	FRA
2.76955	43.8564	CBNpmp	FRA
2.7702	43.8407	CBNpmp	FRA
2.78567	43.8429	CBNpmp	FRA
2.78763	43.8685	CBNpmp	FRA
2.79045	43.8759	CBNpmp	FRA
2.80544	43.9011	CBNpmp	FRA
2.80651	43.9949	CBNpmp	FRA	X
2.8095	43.9049	CBNpmp	FRA
2.81023	42.7514	CBNmed	FRA
2.81547	43.8573	CBNpmp	FRA
2.81604	42.9948	CBNmed	FRA
2.8232	43.8593	CBNpmp	FRA
2.82687	43.8588	CBNpmp	FRA
2.84415	43.8617	CBNpmp	FRA
2.84744	43.8842	CBNpmp	FRA
2.85163	42.7496	CBNmed	FRA
2.86566	43.3717	CBNmed	FRA
2.86931	43.8322	CBNpmp	FRA
2.87274	42.7707	CBNmed	FRA
2.88	39.47	Gbif	ESP
2.88333	36.1167	Gbif	DZA	X
2.89303	42.6992	CBNmed	FRA
2.91979	43.7272	CBNpmp	FRA
2.92201	43.8406	CBNpmp	FRA
2.92934	43.8396	CBNpmp	FRA
2.93333	42.9	Gbif	FRA
2.94	39.14	Gbif	ESP	X
2.95423	42.5309	CBNmed	FRA	X
2.9571	43.3698	CBNmed	FRA
2.96497	43.1735	CBNmed	FRA
2.96669	43.1746	CBNmed	FRA
2.98933	42.7739	CBNmed	FRA
3	39.65	Gbif	ESP	X
3	39.74	Gbif	ESP
3	42.09	Gbif	ESP	X
3	42.18	Gbif	ESP
3	42.27	Gbif	ESP
3.08203	43.5965	CBNmed	FRA
3.09414	43.6815	CBNmed	FRA
3.10633	43.664	CBNmed	FRA
3.11754	43.5933	CBNmed	FRA
3.12548	43.8518	CBNpmp	FRA
3.15	36.55	Gbif	DZA	X
3.15894	43.6158	CBNmed	FRA
3.16663	43.6919	CBNmed	FRA
3.20127	43.8897	CBNpmp	FRA
3.20803	44.1923	CBNmed	FRA	X
3.21243	43.6556	CBNmed	FRA
3.21667	39.4167	Gbif	ESP	X
3.24772	43.88	CBNpmp	FRA
3.25887	43.637	CBNmed	FRA
3.26004	43.6359	CBNmed	FRA
3.2893	43.6327	CBNmed	FRA
3.28941	43.6304	CBNmed	FRA
3.29037	43.6318	CBNmed	FRA
3.29103	43.63	CBNmed	FRA
3.29277	43.633	CBNmed	FRA
3.29623	43.6688	CBNmed	FRA
3.30433	43.6559	CBNmed	FRA
3.30795	43.6216	CBNmed	FRA
3.31638	43.6523	CBNmed	FRA
3.34033	43.6622	CBNmed	FRA
3.34926	43.6788	CBNmed	FRA
3.3531	43.6449	CBNmed	FRA
3.36913	43.5074	CBNmed	FRA
3.37803	43.6623	CBNmed	FRA
3.3831	43.7055	CBNmed	FRA
3.38443	43.7108	CBNmed	FRA
3.38759	43.5189	CBNmed	FRA
3.39387	43.5138	CBNmed	FRA
3.40057	43.6585	CBNmed	FRA
3.41272	43.5002	CBNmed	FRA	X
3.4157	43.3693	CBNmed	FRA
3.43239	43.3716	CBNmed	FRA
3.44399	43.6906	CBNmed	FRA
3.46385	43.2918	CBNmed	FRA	X
3.48114	43.9884	CBNmed	FRA
3.5033	43.5003	CBNmed	FRA	X
3.50466	43.7411	CBNmed	FRA
3.56004	43.7416	CBNmed	FRA
3.57613	43.9763	CBNmed	FRA
3.58644	43.9983	CBNmed	FRA
3.58783	43.6856	CBNmed	FRA
3.59323	44.0285	CBNmed	FRA
3.65331	43.9346	CBNmed	FRA
3.67929	43.7001	CBNmed	FRA
3.68774	43.7178	CBNmed	FRA
3.69108	43.8184	CBNmed	FRA
3.69159	43.8171	CBNmed	FRA
3.69943	43.6505	CBNmed	FRA
3.71667	35.9333	Gbif	DZA	X
3.73273	43.7918	CBNmed	FRA
3.74138	43.6157	CBNmed	FRA
3.76472	43.7925	CBNmed	FRA
3.76784	43.5337	CBNmed	FRA
3.77773	43.8278	CBNmed	FRA
3.78333	36.5	Gbif	DZA	X
3.8	34.85	Gbif	DZA	X
3.80103	43.9358	CBNmed	FRA
3.80959	43.8219	CBNmed	FRA
3.8144	43.8175	CBNmed	FRA
3.82565	43.5974	CBNmed	FRA
3.82838	43.6311	CBNmed	FRA
3.83274	43.7381	CBNmed	FRA
3.85477	43.7597	CBNmed	FRA
3.85504	43.7169	CBNmed	FRA
3.85555	43.8827	CBNmed	FRA
3.85618	43.6253	CBNmed	FRA
3.85678	43.744	CBNmed	FRA
3.85866	43.7538	CBNmed	FRA
3.85873	43.7693	CBNmed	FRA
3.85879	43.7574	CBNmed	FRA
3.85957	43.7586	CBNmed	FRA
3.85961	43.7195	CBNmed	FRA
3.86004	43.7577	CBNmed	FRA
3.86053	43.6667	CBNmed	FRA
3.86058	43.7565	CBNmed	FRA
3.86097	43.7574	CBNmed	FRA
3.86342	43.9012	CBNmed	FRA
3.88256	44.0269	CBNmed	FRA	X
3.89444	43.9751	CBNmed	FRA
3.89743	43.6334	CBNmed	FRA
3.89996	43.6579	CBNmed	FRA
3.9075	43.9426	CBNmed	FRA
3.91176	43.9635	CBNmed	FRA
3.91273	43.6622	CBNmed	FRA
3.91415	43.7234	CBNmed	FRA
3.91432	43.7316	CBNmed	FRA
3.91667	35	Gbif	DZA	X
3.91839	43.9855	CBNmed	FRA
3.92092	43.8012	CBNmed	FRA
3.9226	43.9907	CBNmed	FRA
3.93252	43.615	CBNmed	FRA
3.94011	43.9388	CBNmed	FRA
3.95158	43.661	CBNmed	FRA
3.95341	43.6621	CBNmed	FRA
3.95737	43.7418	CBNmed	FRA
3.96078	44.1768	CBNmed	FRA
3.96667	35.0333	Gbif	DZA
3.98267	43.9689	CBNmed	FRA
3.98333	36.35	Gbif	DZA	X
3.98344	43.6592	CBNmed	FRA
3.98435	43.6591	CBNmed	FRA
3.9847	43.6597	CBNmed	FRA
3.98563	44.0555	CBNmed	FRA
3.98641	44.06	CBNmed	FRA
3.99203	43.6835	CBNmed	FRA
3.99395	43.6619	CBNmed	FRA
3.99958	43.752	CBNmed	FRA
4.02226	43.9196	CBNmed	FRA
4.02252	43.9196	CBNmed	FRA
4.02567	43.7044	CBNmed	FRA
4.0262	43.7579	CBNmed	FRA
4.02695	43.6859	CBNmed	FRA
4.05807	43.9338	CBNmed	FRA
4.06667	36.7833	Gbif	DZA	X
4.08333	36.4167	Gbif	DZA
4.08333	39.9833	Gbif	ESP	X
4.13434	43.7433	CBNmed	FRA
4.13439	43.7432	CBNmed	FRA
4.13594	43.745	CBNmed	FRA
4.14181	43.7407	CBNmed	FRA
4.14438	43.6982	CBNmed	FRA
4.17086	43.7781	CBNmed	FRA
4.17705	43.9335	CBNmed	FRA
4.26012	43.7587	CBNmed	FRA
4.27492	44.0385	CBNmed	FRA	X
4.3114	43.6826	CBNmed	FRA	X
4.33996	44.1294	CBNmed	FRA
4.38333	36.1	Gbif	DZA	X
4.42345	44.0532	CBNmed	FRA
4.46439	44.2021	CBNmed	FRA
4.4705	44.046	CBNmed	FRA
4.49863	43.8323	CBNmed	FRA
4.51729	43.4971	CBNmed	FRA
4.51979	43.7128	CBNmed	FRA
4.52218	44.0846	CBNmed	FRA
4.52274	43.7138	CBNmed	FRA
4.53851	43.4858	CBNmed	FRA
4.66935	43.5902	CBNmed	FRA
4.67892	44.1843	CBNmed	FRA
4.67997	44.3271	CBNalpin	FRA
4.70253	44.4544	CBNalpin	FRA
4.70751	43.5248	CBNmed	FRA	X
4.71448	44.4125	CBNalpin	FRA
4.71818	44.4114	CBNalpin	FRA
4.72579	43.5426	CBNmed	FRA
4.73003	44.3866	CBNalpin	FRA
4.73008	44.3867	CBNalpin	FRA
4.7351	44.3442	CBNalpin	FRA
4.73586	44.3414	CBNalpin	FRA
4.73798	44.331	CBNalpin	FRA
4.73839	44.3283	CBNalpin	FRA
4.74078	44.5331	CBNalpin	FRA	X
4.74753	44.5556	CBNalpin	FRA
4.74862	44.3578	CBNalpin	FRA
4.75203	44.5579	CBNalpin	FRA
4.77227	43.6261	CBNmed	FRA
4.77316	43.5248	CBNmed	FRA
4.77935	44.2596	CBNmed	FRA
4.77938	44.5542	CBNalpin	FRA
4.79028	44.3756	CBNalpin	FRA
4.81667	36.0667	Gbif	DZA	X
4.81845	44.1204	CBNmed	FRA
4.82632	43.5655	CBNmed	FRA
4.82743	43.5592	CBNmed	FRA
4.83062	44.2062	CBNmed	FRA
4.83383	44.3008	CBNalpin	FRA	X
4.83911	44.447	CBNalpin	FRA
4.85629	44.1733	CBNmed	FRA
4.87233	43.4872	CBNmed	FRA
4.8742	43.4811	CBNmed	FRA	X
4.89439	43.9809	CBNmed	FRA
4.89463	43.9826	CBNmed	FRA
4.90016	43.9784	CBNmed	FRA
4.94636	43.5887	CBNmed	FRA
4.95195	43.5949	CBNmed	FRA
4.9883	43.6183	CBNmed	FRA
5.00344	43.7639	CBNmed	FRA
5.00642	43.7533	CBNmed	FRA
5.01979	44.8661	CBNalpin	FRA
5.02428	45.0979	CBNalpin	FRA	X
5.04454	45.1001	CBNalpin	FRA
5.08003	43.7459	CBNmed	FRA
5.09271	43.9281	CBNmed	FRA
5.09305	43.9374	CBNmed	FRA
5.10189	43.9298	CBNmed	FRA
5.11899	43.3969	CBNmed	FRA
5.13043	43.9223	CBNmed	FRA
5.13316	43.9847	CBNmed	FRA
5.14971	44.1686	CBNmed	FRA
5.16379	44.8279	CBNalpin	FRA
5.16823	43.4759	CBNmed	FRA
5.16829	44.8256	CBNalpin	FRA
5.17954	44.6951	CBNalpin	FRA
5.18241	43.9791	CBNmed	FRA
5.19045	43.8312	CBNmed	FRA
5.19426	43.5226	CBNmed	FRA
5.19888	43.8615	CBNmed	FRA
5.20318	43.9055	CBNmed	FRA
5.20646	43.9396	CBNmed	FRA
5.20905	43.8585	CBNmed	FRA
5.21152	43.7506	CBNmed	FRA
5.21231	43.868	CBNmed	FRA
5.21329	44.6906	CBNalpin	FRA
5.21413	43.7513	CBNmed	FRA
5.21593	43.4174	CBNmed	FRA
5.21835	43.875	CBNmed	FRA
5.22058	43.8562	CBNmed	FRA
5.22426	43.8545	CBNmed	FRA
5.23579	44.6794	CBNalpin	FRA	X
5.23804	44.6906	CBNalpin	FRA
5.24798	43.9308	CBNmed	FRA
5.25448	43.5914	CBNmed	FRA
5.27163	43.8284	CBNmed	FRA
5.27571	43.9198	CBNmed	FRA
5.27617	43.9182	CBNmed	FRA
5.28079	44.7694	CBNalpin	FRA
5.28176	43.3787	CBNmed	FRA
5.28448	43.9243	CBNmed	FRA
5.2898	44.7311	CBNalpin	FRA
5.29559	43.9464	CBNmed	FRA
5.31813	43.9109	CBNmed	FRA
5.32736	43.9324	CBNmed	FRA
5.33426	43.5168	CBNmed	FRA
5.33486	43.7983	CBNmed	FRA
5.34527	43.8258	CBNmed	FRA
5.35	43.35	Gbif	FRA
5.36414	43.8891	CBNmed	FRA
5.36608	43.9239	CBNmed	FRA
5.36667	43.5833	Gbif	FRA
5.37154	43.8434	CBNmed	FRA
5.38212	44.3187	CBNalpin	FRA	X
5.3843	44.3824	CBNalpin	FRA
5.3843	44.4994	CBNalpin	FRA
5.38567	43.8647	CBNmed	FRA
5.38587	43.2289	CBNmed	FRA	X
5.39739	43.9757	CBNmed	FRA
5.40442	43.8369	CBNmed	FRA
5.40578	43.8371	CBNmed	FRA
5.40643	43.8373	CBNmed	FRA
5.4069	43.8375	CBNmed	FRA
5.4081	43.8379	CBNmed	FRA
5.40986	43.838	CBNmed	FRA
5.41518	43.8471	CBNmed	FRA
5.41521	43.8375	CBNmed	FRA
5.41612	43.8475	CBNmed	FRA
5.42017	43.8473	CBNmed	FRA
5.42374	43.7884	CBNmed	FRA
5.4248	44.3801	CBNalpin	FRA
5.43679	43.9087	CBNmed	FRA
5.43872	43.9115	CBNmed	FRA
5.43913	43.9101	CBNmed	FRA
5.43924	43.3066	CBNmed	FRA
5.44089	43.7821	CBNmed	FRA
5.451	43.5067	CBNmed	FRA	X
5.45201	43.9237	CBNmed	FRA
5.47706	43.5322	CBNmed	FRA
5.47975	43.5395	CBNmed	FRA
5.49283	43.8466	CBNmed	FRA
5.49366	43.7862	CBNmed	FRA
5.5	35.6333	Gbif	DZA	X
5.50671	44.03	CBNmed	FRA
5.50895	43.3096	CBNmed	FRA
5.53333	43.2833	Gbif	FRA
5.57598	43.5497	CBNmed	FRA
5.58171	43.4049	CBNmed	FRA
5.59087	43.9605	CBNalpin	FRA
5.59173	43.9601	CBNalpin	FRA
5.59196	43.9612	CBNalpin	FRA
5.59383	43.98	CBNalpin	FRA
5.6	43.3167	Gbif	FRA
5.60203	43.5551	CBNmed	FRA
5.60473	43.349	CBNmed	FRA
5.60489	43.8638	CBNalpin	FRA
5.60647	43.3827	CBNmed	FRA
5.60718	44.0136	CBNalpin	FRA	X
5.61844	43.4967	CBNmed	FRA
5.62866	44.027	CBNalpin	FRA
5.63333	36.2167	Gbif	DZA	X
5.63526	43.8837	CBNalpin	FRA
5.63671	43.8828	CBNalpin	FRA
5.64184	43.8838	CBNalpin	FRA
5.65207	44.0246	CBNalpin	FRA
5.65904	43.8752	CBNalpin	FRA
5.66195	43.8752	CBNalpin	FRA
5.66204	43.8761	CBNalpin	FRA
5.67027	43.8776	CBNalpin	FRA
5.67089	43.622	CBNmed	FRA
5.67561	43.5496	CBNmed	FRA
5.68949	43.8514	CBNalpin	FRA
5.69104	43.8406	CBNalpin	FRA
5.69257	44.0944	CBNalpin	FRA
5.69328	43.3308	CBNmed	FRA
5.70159	43.6437	CBNmed	FRA
5.70529	43.4194	CBNmed	FRA
5.70588	43.805	CBNalpin	FRA
5.70635	43.8053	CBNalpin	FRA
5.71314	43.9046	CBNalpin	FRA
5.71318	43.2151	CBNmed	FRA
5.71702	43.6205	CBNmed	FRA
5.71922	43.9073	CBNalpin	FRA
5.72055	43.6165	CBNmed	FRA
5.73348	43.9764	CBNalpin	FRA
5.73543	43.3845	CBNmed	FRA
5.73544	43.5306	CBNmed	FRA
5.73943	43.8993	CBNalpin	FRA
5.74621	43.749	CBNalpin	FRA
5.75378	43.7608	CBNalpin	FRA
5.75644	43.2109	CBNmed	FRA
5.75773	43.3351	CBNmed	FRA
5.76633	43.1955	CBNmed	FRA
5.77958	43.3803	CBNmed	FRA
5.78482	44.2811	CBNalpin	FRA
5.79212	43.2091	CBNmed	FRA
5.79987	43.4483	CBNmed	FRA
5.80157	43.4481	CBNmed	FRA
5.80282	44.1214	CBNalpin	FRA
5.80363	43.1987	CBNmed	FRA
5.80618	43.4553	CBNmed	FRA
5.80704	43.4564	CBNmed	FRA
5.81088	43.9319	CBNalpin	FRA
5.82167	43.5401	CBNmed	FRA
5.82598	43.1183	CBNmed	FRA
5.82796	43.1201	CBNmed	FRA
5.83083	43.1198	CBNmed	FRA
5.83882	44.2631	CBNalpin	FRA
5.84216	43.9377	CBNalpin	FRA
5.85149	43.7505	CBNalpin	FRA
5.85481	43.2114	CBNmed	FRA
5.86053	43.3694	CBNmed	FRA
5.86075	43.8922	CBNalpin	FRA
5.87551	43.3956	CBNmed	FRA
5.87932	44.1484	CBNalpin	FRA
5.88193	43.0997	CBNmed	FRA	X
5.89058	43.9279	CBNalpin	FRA
5.89287	43.7499	CBNalpin	FRA
5.89957	44.2294	CBNalpin	FRA
5.91018	43.1675	CBNmed	FRA
5.91416	43.1578	CBNmed	FRA
5.91956	43.1439	CBNmed	FRA
5.93198	43.1337	CBNmed	FRA
5.93333	43.1833	Gbif	FRA
5.93782	44.2001	CBNalpin	FRA
5.93784	43.3612	CBNmed	FRA
5.94423	43.3605	CBNmed	FRA
5.94457	44.1889	CBNalpin	FRA
5.94474	43.471	CBNmed	FRA
5.94569	43.1508	CBNmed	FRA
5.94752	43.1521	CBNmed	FRA
5.94802	44.0974	CBNalpin	FRA
5.94973	43.2796	CBNmed	FRA
5.95123	43.4021	CBNmed	FRA
5.95347	43.4021	CBNmed	FRA
5.9707	44.0579	CBNalpin	FRA
5.97155	43.729	CBNalpin	FRA	X
5.98244	43.2508	CBNmed	FRA
5.98469	43.2022	CBNmed	FRA
5.99076	43.4262	CBNmed	FRA
5.99248	43.2082	CBNmed	FRA
5.99408	44.0786	CBNalpin	FRA
6	35.6333	Gbif	DZA
6.00533	44.0944	CBNalpin	FRA
6.01948	43.1067	CBNmed	FRA
6.02776	43.6908	CBNalpin	FRA
6.03407	43.6906	CBNalpin	FRA	X
6.03458	44.1236	CBNalpin	FRA
6.03534	43.6962	CBNalpin	FRA
6.04448	43.1992	CBNmed	FRA
6.05258	44.3194	CBNalpin	FRA
6.06667	43.2333	Gbif	FRA
6.06765	43.498	CBNmed	FRA
6.07798	43.0932	CBNmed	FRA	X
6.07929	43.5369	CBNmed	FRA
6.08991	43.7025	CBNmed	FRA
6.09334	43.3643	CBNmed	FRA
6.09816	43.7784	CBNalpin	FRA
6.1328	43.5954	CBNmed	FRA
6.13333	35.55	Gbif	DZA	X
6.13448	43.1112	CBNmed	FRA
6.16667	35.5833	Gbif	DZA
6.19551	43.7975	CBNalpin	FRA
6.21667	43.3667	Gbif	FRA
6.23934	44.0921	CBNalpin	FRA	X
6.24623	43.3304	CBNmed	FRA
6.25	35.6333	Gbif	DZA
6.28333	43.3167	Gbif	FRA
6.28647	43.4132	CBNmed	FRA
6.28826	43.3831	CBNmed	FRA
6.28926	43.3328	CBNmed	FRA
6.31055	43.5838	CBNmed	FRA
6.31198	43.3948	CBNmed	FRA
6.31393	43.3967	CBNmed	FRA
6.31563	43.3963	CBNmed	FRA
6.32431	43.3962	CBNmed	FRA
6.33092	43.3961	CBNmed	FRA
6.33111	43.3962	CBNmed	FRA
6.33187	43.284	CBNmed	FRA
6.33731	43.2454	CBNmed	FRA
6.34078	43.4001	CBNmed	FRA
6.34273	43.3913	CBNmed	FRA
6.36307	43.3875	CBNmed	FRA
6.3844	43.3543	CBNmed	FRA
6.39226	43.3591	CBNmed	FRA
6.41025	43.3465	CBNmed	FRA
6.41667	35.4167	Gbif	DZA	X
6.41667	35.4333	Gbif	DZA
6.45345	43.4143	CBNmed	FRA
6.47176	43.4	CBNmed	FRA
6.52363	43.2752	CBNmed	FRA
6.52735	43.9436	CBNalpin	FRA
6.54085	43.9144	CBNalpin	FRA	X
6.57149	43.5492	CBNmed	FRA
6.58333	36.2167	Gbif	DZA	X
6.58715	43.5817	CBNmed	FRA
6.58753	43.2293	CBNmed	FRA	X
6.59722	43.5776	CBNmed	FRA
6.59746	43.5779	CBNmed	FRA
6.6041	43.5023	CBNmed	FRA
6.61166	43.4441	CBNmed	FRA
6.62124	43.3573	CBNmed	FRA
6.6351	43.5783	CBNmed	FRA
6.64153	43.2716	CBNmed	FRA
6.64503	43.678	CBNmed	FRA
6.64569	43.6141	CBNmed	FRA
6.65313	43.6061	CBNmed	FRA
6.65336	43.6103	CBNmed	FRA
6.65525	43.6422	CBNmed	FRA
6.6607	43.6202	CBNmed	FRA
6.6701	43.4216	CBNmed	FRA
6.67542	43.6115	CBNmed	FRA
6.72297	43.3984	CBNmed	FRA
6.72971	43.5848	CBNmed	FRA
6.7328	43.9591	CBNalpin	FRA
6.73333	36.2667	Gbif	DZA
6.74239	43.5447	CBNmed	FRA
[truncated: 676 more rows]

## Sheet: Neglecta
Longitude	Latitude	Source	Country (ISO3)	Sample
-9.03332	38.4667	Gbif	PRT	X
-8.7	38.0167	Gbif	PRT	X
-8.68333	38.0167	Gbif	PRT
-8.43333	38.7	Gbif	PRT	X
-8.4	38.4833	Gbif	PRT	X
-8.32667	37.1017	Gbif	PRT	X
-8.23333	38.9	Gbif	PRT
-8.16667	37.8667	Gbif	PRT	X
-7.95	37.8833	Gbif	PRT	X
-7.95	38.45	Gbif	PRT
-7.9	38.5333	Gbif	PRT	X
-7.9	38.5667	Gbif	PRT
-7.88333	38.1667	Gbif	PRT
-7.86667	38.0167	Gbif	PRT	X
-7.63333	39.2833	Gbif	PRT	X
-7.06018	37.9182	Gbif	ESP
-7.05408	37.9174	Gbif	ESP
-7.00186	37.8926	Gbif	ESP	X
-6.97677	37.8779	Gbif	ESP
-6.95	39.59	Gbif	ESP	X
-6.94	41.02	Gbif	PRT	X
-6.91667	39.9964	Gbif	PRT
-6.91043	37.8919	Gbif	ESP
-6.88225	37.9438	Gbif	ESP
-6.81	38.82	Gbif	ESP
-6.79	39.36	Gbif	ESP	X
-6.78941	37.9021	Gbif	ESP
-6.78153	37.9477	Gbif	ESP
-6.76379	38.512	Gbif	ESP	X
-6.75722	37.3969	Gbif	ESP	X
-6.75254	38.8722	Gbif	ESP
-6.7	38.55	Gbif	ESP
-6.69	38.82	Gbif	ESP
-6.69	38.91	Gbif	ESP
-6.67	39.45	Gbif	ESP
-6.66433	38.0091	Gbif	ESP	X
-6.64393	37.8301	Gbif	ESP
-6.63281	37.8284	Gbif	ESP	X
-6.63236	37.8285	Gbif	ESP
-6.62766	37.8295	Gbif	ESP
-6.61782	37.9124	Gbif	ESP
-6.61128	37.8509	Gbif	ESP
-6.59	38.37	Gbif	ESP
-6.57449	37.9457	Gbif	ESP
-6.55	39.63	Gbif	ESP
-6.54547	37.9517	Gbif	ESP
-6.54	39.9	Gbif	ESP
-6.52083	37.892	Gbif	ESP
-6.48854	37.7568	Gbif	ESP
-6.48847	37.7567	Gbif	ESP	X
-6.46	38.73	Gbif	ESP
-6.44	39.36	Gbif	ESP	X
-6.44	39.45	Gbif	ESP
-6.43487	37.9366	Gbif	ESP
-6.43	39.72	Gbif	ESP	X
-6.38652	37.8984	Gbif	ESP
-6.38377	39.4952	Gbif	ESP
-6.38333	39.45	Gbif	ESP
-6.37496	38.0384	Gbif	ESP	X
-6.35497	37.9759	Gbif	ESP
-6.35116	37.8745	Gbif	ESP
-6.35084	37.8746	Gbif	ESP
-6.34761	37.9694	Gbif	ESP
-6.34	38.9	Gbif	ESP
-6.31671	37.8815	Gbif	ESP
-6.27786	37.9389	Gbif	ESP
-6.27646	37.9454	Gbif	ESP
-6.27351	37.9715	Gbif	ESP
-6.25218	37.9626	Gbif	ESP
-6.22024	37.8936	Gbif	ESP
-6.22009	37.8934	Gbif	ESP
-6.21659	37.905	Gbif	ESP
-6.21484	37.8977	Gbif	ESP
-6.21474	37.898	Gbif	ESP
-6.21447	37.8975	Gbif	ESP
-6.21355	37.9207	Gbif	ESP
-6.20486	37.9043	Gbif	ESP
-6.19228	37.9024	Gbif	ESP
-6.19183	37.8227	Gbif	ESP
-6.19126	37.8211	Gbif	ESP
-6.19071	37.9018	Gbif	ESP
-6.18	39.98	Gbif	ESP
-6.13187	37.9217	Gbif	ESP
-6.1311	37.9218	Gbif	ESP
-6.086	37.7827	Gbif	ESP
-6.075	37.817	Gbif	ESP
-6.06136	37.888	Gbif	ESP
-6.05924	37.9887	Gbif	ESP
-6.04941	37.8996	Gbif	ESP
-6.01	38.63	Gbif	ESP	X
-6.00544	37.8524	Gbif	ESP
-5.99813	37.8838	Gbif	ESP
-5.95244	37.8721	Gbif	ESP
-5.94928	37.8729	Gbif	ESP
-5.94686	37.872	Gbif	ESP
-5.93333	33.1833	Gbif	MAR	X
-5.93	40.06	Gbif	ESP
-5.92	39.98	Gbif	ESP
-5.89	38.8	Gbif	ESP
-5.88265	40.2996	Gbif	ESP
-5.88	41.78	Gbif	ESP	X
-5.87	40.02	Gbif	ESP	X
-5.85	40.3167	Gbif	ESP
-5.81	39.98	Gbif	ESP
-5.8	39.82	Gbif	ESP
-5.77772	37.8689	Gbif	ESP
-5.76792	37.9569	Gbif	ESP
-5.76	38.81	Gbif	ESP
-5.73	40.97	Gbif	ESP	X
-5.72686	37.905	Gbif	ESP
-5.71667	34.7833	Gbif	MAR	X
-5.71667	35.5667	Gbif	MAR	X
-5.712	37.9295	Gbif	ESP
-5.71184	37.9297	Gbif	ESP
-5.71158	37.9301	Gbif	ESP
-5.70092	38.0277	Gbif	ESP
-5.69	39.88	Gbif	ESP
-5.69	41.01	Gbif	ESP	X
-5.68622	37.8959	Gbif	ESP
-5.68	39.71	Gbif	ESP
-5.68	39.8	Gbif	ESP
-5.67872	37.9341	Gbif	ESP
-5.67	39.62	Gbif	ESP	X
-5.66971	37.8637	Gbif	ESP
-5.66	36.11	Gbif	ESP	X
-5.65	39.3783	Gbif	ESP
-5.6412	38.0682	Gbif	ESP
-5.63428	37.8506	Gbif	ESP
-5.63295	37.9421	Gbif	ESP
-5.62952	37.8467	Gbif	ESP	X
-5.58565	38.0138	Gbif	ESP
-5.58362	38.0127	Gbif	ESP
-5.58333	39.8167	Gbif	ESP
-5.57515	38.0049	Gbif	ESP	X
-5.5678	37.9654	Gbif	ESP
-5.55618	37.9979	Gbif	ESP
-5.55581	37.9986	Gbif	ESP
-5.55	39.27	Gbif	ESP	X
-5.55	39.88	Gbif	ESP
-5.53	38.73	Gbif	ESP	X
-5.53	41.15	Gbif	ESP
-5.52528	39.3481	Gbif	ESP
-5.50723	37.8561	Gbif	ESP
-5.46	36.66	Gbif	ESP
-5.46	40.08	Gbif	ESP	X
-5.45579	38.0055	Gbif	ESP	X
-5.45272	37.9957	Gbif	ESP
-5.45269	37.9958	Gbif	ESP
-5.4243	37.8384	Gbif	ESP
-5.3969	38.4274	Gbif	ESP
-5.34838	38.1378	Gbif	ESP
-5.34326	37.9562	Gbif	ESP
-5.3365	36.48	Gbif	ESP
-5.333	36.667	Gbif	ESP
-5.315	36.442	Gbif	ESP
-5.29759	37.9071	Gbif	ESP
-5.29	38.64	Gbif	ESP	X
-5.28261	38.2501	Gbif	ESP
-5.28	41.61	Gbif	ESP
-5.273	36.524	Gbif	ESP	X
-5.27	37.84	Gbif	ESP
-5.27	41.39	Gbif	ESP	X
-5.26431	37.9281	Gbif	ESP
-5.26424	37.9282	Gbif	ESP
-5.26111	40.1142	Gbif	ESP
-5.235	36.759	Gbif	ESP
-5.20328	37.867	Gbif	ESP
-5.18	36.44	Gbif	ESP	X
-5.177	36.697	Gbif	ESP
-5.16592	38.4693	Gbif	ESP
-5.16516	38.4053	Gbif	ESP
-5.16225	37.9795	Gbif	ESP
-5.15782	38.4647	Gbif	ESP
-5.15	37.74	Gbif	ESP	X
-5.15	41.53	Gbif	ESP	X
-5.13989	38.4139	Gbif	ESP
-5.12647	38.1607	Gbif	ESP
-5.11551	38.141	Gbif	ESP
-5.11313	38.1365	Gbif	ESP
-5.11	40.18	Gbif	ESP
-5.10924	37.9167	Gbif	ESP
-5.07	42.79	Gbif	ESP	X
-5.06667	40.4664	Gbif	ESP
-5.06	38.2	Gbif	ESP
-5.05694	36.6878	Gbif	ESP
-5.05086	36.6914	Gbif	ESP
-5.04188	38.1365	Gbif	ESP
-5.03336	38.1379	Gbif	ESP
-4.99322	38.0991	Gbif	ESP
-4.99033	38.2123	Gbif	ESP
-4.98854	38.2795	Gbif	ESP
-4.965	36.71	Gbif	ESP
-4.95	38.56	Gbif	ESP	X
-4.94	38.02	Gbif	ESP	X
-4.94	38.11	Gbif	ESP
-4.93562	36.6795	Gbif	ESP
-4.921	36.756	Gbif	ESP
-4.90931	38.2339	Gbif	ESP
-4.90692	38.1589	Gbif	ESP
-4.87	40	Gbif	ESP	X
-4.86667	37.8833	Gbif	ESP
-4.8409	38.7443	Gbif	ESP
-4.84	38.74	Gbif	ESP
-4.83	38.65	Gbif	ESP
-4.82	37.84	Gbif	ESP	X
-4.79047	37.1153	Gbif	ESP	X
-4.79	36.76	Gbif	ESP
-4.79	36.85	Gbif	ESP
-4.79	41.44	Gbif	ESP	X
-4.75797	38.1315	Gbif	ESP
-4.75	40	Gbif	ESP
-4.74	36.81	Gbif	ESP
-4.70788	36.53	Gbif	ESP	X
-4.70779	36.53	Gbif	ESP
-4.7075	36.5964	Gbif	ESP
-4.70744	36.5965	Gbif	ESP
-4.68	41.71	Gbif	ESP	X
-4.67	41.44	Gbif	ESP
-4.656	38.1805	Gbif	ESP
-4.64	40	Gbif	ESP
-4.60798	38.2359	Gbif	ESP
-4.6	38.3	Gbif	ESP
-4.59238	38.2141	Gbif	ESP
-4.58957	38.2822	Gbif	ESP
-4.5728	38.2294	Gbif	ESP
-4.57	36.94	Gbif	ESP
-4.57	42.08	Gbif	ESP	X
-4.56	41.99	Gbif	ESP
-4.556	36.96	Gbif	ESP
-4.55091	38.2941	Gbif	ESP
-4.55	41.45	Gbif	ESP
-4.53754	38.1049	Gbif	ESP
-4.53587	38.1042	Gbif	ESP
-4.48	38.11	Gbif	ESP	X
-4.47	37.4	Gbif	ESP
-4.42	41	Gbif	ESP	X
-4.39	39.32	Gbif	ESP	X
-4.37	38.12	Gbif	ESP
-4.37	38.2	Gbif	ESP
-4.36	37.4	Gbif	ESP
-4.36	38.11	Gbif	ESP
-4.35	37.3	Gbif	ESP	X
-4.35	37.57	Gbif	ESP	X
-4.34827	37.3216	Gbif	ESP
-4.34503	37.3271	Gbif	ESP
-4.33226	37.3278	Gbif	ESP
-4.33	42.17	Gbif	ESP	X
-4.32	41.72	Gbif	ESP	X
-4.32	41.9	Gbif	ESP
-4.3	38.4	Gbif	ESP
-4.28955	38.2463	Gbif	ESP
-4.28181	38.1896	Gbif	ESP
-4.27821	38.217	Gbif	ESP
-4.27598	38.2193	Gbif	ESP
-4.27396	38.2418	Gbif	ESP
-4.26616	38.1958	Gbif	ESP
-4.25858	37.4975	Gbif	ESP
-4.174	38.379	Gbif	ESP
-4.13	37.58	Gbif	ESP
-4.12	36.77	Gbif	ESP	X
-4.01667	36.9333	Gbif	ESP
-3.98333	40.6333	Gbif	ESP	X
-3.9698	38.0751	Gbif	ESP
-3.92243	38.1259	Gbif	ESP
-3.91	37.94	Gbif	ESP
-3.89	36.77	Gbif	ESP	X
-3.88605	38.1616	Gbif	ESP
-3.8719	38.3269	Gbif	ESP
-3.87	36.913	Gbif	ESP
-3.83244	38.1169	Gbif	ESP
-3.83028	38.1271	Gbif	ESP
-3.8234	38.1314	Gbif	ESP
-3.81	39.92	Gbif	ESP	X
-3.80587	38.1431	Gbif	ESP
-3.80582	38.1431	Gbif	ESP
-3.79	38.03	Gbif	ESP	X
-3.78	36.86	Gbif	ESP
-3.7794	38.2548	Gbif	ESP
-3.72688	38.1035	Gbif	ESP
-3.70205	38.2645	Gbif	ESP
-3.7	40.46	Gbif	ESP	X
-3.67	36.77	Gbif	ESP
-3.67	37.04	Gbif	ESP	X
-3.58	39.92	Gbif	ESP
-3.56	36.77	Gbif	ESP
-3.55122	37.7454	Gbif	ESP
-3.55106	37.7455	Gbif	ESP
-3.53914	37.7454	Gbif	ESP
-3.53902	37.7455	Gbif	ESP
-3.51667	36.9164	Gbif	ESP
-3.50758	37.7313	Gbif	ESP
-3.5075	37.7311	Gbif	ESP	X
-3.50666	37.7325	Gbif	ESP
-3.50653	37.7326	Gbif	ESP
-3.50607	37.7325	Gbif	ESP
-3.50604	37.7321	Gbif	ESP
-3.50589	37.7325	Gbif	ESP
-3.50342	37.7376	Gbif	ESP
-3.50336	37.7376	Gbif	ESP
-3.49442	37.7807	Gbif	ESP
-3.49427	37.7807	Gbif	ESP
-3.49125	37.7289	Gbif	ESP
-3.49105	37.7288	Gbif	ESP
-3.48992	37.7289	Gbif	ESP
-3.48975	37.729	Gbif	ESP
-3.47	40.46	Gbif	ESP
-3.46661	37.7126	Gbif	ESP
-3.46648	37.7126	Gbif	ESP
-3.46366	37.7081	Gbif	ESP	X
-3.46067	38.121	Gbif	ESP
-3.46	40.1	Gbif	ESP	X
-3.42589	38.0999	Gbif	ESP	X
-3.3783	37.8578	Gbif	ESP
-3.35	40.1	Gbif	ESP
-3.35	40.19	Gbif	ESP
-3.30942	38.1245	Gbif	ESP
-3.19446	37.7906	Gbif	ESP
-3.16	41	Gbif	ESP	X
-2.96811	38.375	Gbif	ESP
-2.96667	33.1833	vanS	MAR	X
-2.937	37.916	Gbif	ESP
-2.89065	38.0899	Gbif	ESP	X
-2.88	41.19	Gbif	ESP	X
-2.87873	38.1511	Gbif	ESP
-2.86667	34.7833	vanS	MAR	X
-2.85369	38.3683	Gbif	ESP
-2.824	37.934	Gbif	ESP
-2.81497	38.4633	Gbif	ESP
-2.78925	38.4848	Gbif	ESP
-2.77	37.13	Gbif	ESP	X
-2.76	39.56	Gbif	ESP	X
-2.76	39.83	Gbif	ESP
-2.73925	38.4534	Gbif	ESP
-2.72858	37.2387	Gbif	ESP
-2.69537	37.2364	Gbif	ESP
-2.67598	38.4674	Gbif	ESP
-2.66	36.86	Gbif	ESP
-2.65012	38.2998	Gbif	ESP
-2.65	38.75	Gbif	ESP	X
-2.65	38.93	Gbif	ESP
-2.64301	38.4798	Gbif	ESP
-2.58	36.825	Gbif	ESP	X
-2.57873	38.4637	Gbif	ESP
-2.54	37.67	Gbif	ESP	X
-2.53	38.75	Gbif	ESP
-2.53	38.84	Gbif	ESP
-2.53	38.93	Gbif	ESP
-2.51618	38.318	Gbif	ESP
-2.42	38.75	Gbif	ESP	X
-2.42	38.84	Gbif	ESP
-2.342	37.112	Gbif	ESP
-2.33726	37.0854	Gbif	ESP
-2.32	37.04	Gbif	ESP	X
-2.29373	37.0872	Gbif	ESP
-2.29263	37.0844	Gbif	ESP
-2.21	37.04	Gbif	ESP
-2.1	37.04	Gbif	ESP
-2.03	37.2	Gbif	ESP
-1.98	37.13	Gbif	ESP
-1.94	39.74	Gbif	ESP	X
-1.91683	37.0976	Gbif	ESP
-1.90968	37.089	Gbif	ESP	X
-1.9	42.71	Gbif	ESP	X
-1.79985	37.2996	Gbif	ESP
-1.72365	42.4884	Gbif	ESP
-1.66	42.17	Gbif	ESP
-1.55	41.81	Gbif	ESP	X
-1.54	42.08	Gbif	ESP	X
-1.44	41.45	Gbif	ESP	X
-1.31	41.62	Gbif	ESP
-1.3	42.07	Gbif	ESP	X
-1.3	42.34	Gbif	ESP
-1.2	41.53	Gbif	ESP	X
-1.19	41.89	Gbif	ESP
-1.11	40.36	Gbif	ESP	X
-1.07	41.71	Gbif	ESP
-0.99	40.36	Gbif	ESP
-0.97503	39.146	Gbif	ESP	X
-0.96	41.35	Gbif	ESP	X
-0.96	41.44	Gbif	ESP
-0.93	38.38	Gbif	ESP
-0.93	38.56	Gbif	ESP
-0.88	40.09	Gbif	ESP	X
-0.84	41.53	Gbif	ESP
-0.83	41.71	Gbif	ESP
-0.83	41.8	Gbif	ESP
-0.72	41.43	Gbif	ESP
-0.71	38.37	Gbif	ESP
-0.64	40.26	Gbif	ESP
-0.6	41.52	Gbif	ESP	X
-0.59	38.28	Gbif	ESP
-0.59	38.46	Gbif	ESP
-0.59	38.55	Gbif	ESP	X
-0.52	38.27	Gbif	ESP	X
-0.49	41.25	Gbif	ESP	X
-0.49	41.34	Gbif	ESP
-0.48	38.38	Gbif	ESP	X
-0.48	41.43	Gbif	ESP
-0.47	38.46	Gbif	ESP
-0.47	41.61	Gbif	ESP
-0.46	38.73	Gbif	ESP
-0.46	42.06	Gbif	ESP	X
-0.41	40.17	Gbif	ESP	X
-0.41	40.26	Gbif	ESP
-0.37	41.34	Gbif	ESP
-0.36	41.43	Gbif	ESP
-0.35	38.63	Gbif	ESP
-0.29	40.25	Gbif	ESP
-0.25	41.33	Gbif	ESP
-0.24	38.54	Gbif	ESP	X
-0.24	41.42	Gbif	ESP
-0.24	41.51	Gbif	ESP	X
0	38.72	Gbif	ESP	X
0.06	40.16	Gbif	ESP	X
0.15	40.7	Gbif	ESP
0.16	40.61	Gbif	ESP	X
0.26	41.06	Gbif	ESP	X
0.27	40.79	Gbif	ESP
0.46	41.4	Gbif	ESP
0.49	41.16	Gbif	ESP
0.5	40.98	Gbif	ESP	X
0.6	41.43	Gbif	ESP
0.71	41.61	Gbif	ESP	X
0.94	42.07	Gbif	ESP	X
0.97	41.26	Gbif	ESP	X
1.38	38.92	Gbif	ESP	X
1.8	41.36	Gbif	ESP
1.91	41.63	Gbif	ESP
1.92	41.27	Gbif	ESP	X
1.92	41.36	Gbif	ESP
1.92	41.45	Gbif	ESP
1.92	41.54	Gbif	ESP	X
2.04	41.36	Gbif	ESP	X
2.15	41.63	Gbif	ESP
2.16	41.36	Gbif	ESP
2.16	41.45	Gbif	ESP
2.2464	42.9039	CBNmed	FRA
2.27	41.63	Gbif	ESP
2.28	41.54	Gbif	ESP	X
2.34729	43.346	CBNmed	FRA
2.35149	43.2569	CBNmed	FRA	X
2.39893	42.6092	CBNmed	FRA	X
2.40235	43.3229	CBNmed	FRA
2.41128	43.357	CBNmed	FRA
2.46497	43.3432	CBNmed	FRA
2.48881	43.3602	CBNmed	FRA
2.50268	43.3297	CBNmed	FRA
2.52643	43.3717	CBNmed	FRA
2.53	39.65	Gbif	ESP	X
2.54206	43.3349	CBNmed	FRA
2.54434	43.3788	CBNmed	FRA
2.59423	42.8117	CBNmed	FRA
2.63424	43.1073	CBNmed	FRA	X
2.68	39.77	Gbif	ESP
2.68517	42.905	CBNmed	FRA
2.69863	42.773	CBNmed	FRA
2.7	39.75	Gbif	ESP
2.74723	42.8153	CBNmed	FRA
2.76261	42.9605	CBNmed	FRA
2.81023	42.7514	CBNmed	FRA
2.81604	42.9948	CBNmed	FRA
2.8232	43.8593	CBNpmp	FRA
2.82687	43.8588	CBNpmp	FRA
2.84415	43.8617	CBNpmp	FRA
2.84744	43.8842	CBNpmp	FRA
2.84745	43.8838	CBNpmp	FRA
2.85143	43.9021	CBNpmp	FRA
2.85163	42.7496	CBNmed	FRA
2.86566	43.3717	CBNmed	FRA
2.86931	43.8322	CBNpmp	FRA	X
2.87274	42.7707	CBNmed	FRA
2.89303	42.6992	CBNmed	FRA
2.89937	43.8491	CBNpmp	FRA
2.91208	43.8355	CBNpmp	FRA
2.92934	43.8396	CBNpmp	FRA
2.95423	42.5309	CBNmed	FRA	X
2.9571	43.3698	CBNmed	FRA
2.96497	43.1735	CBNmed	FRA
2.96669	43.1746	CBNmed	FRA
2.98933	42.7739	CBNmed	FRA
3	42.27	Gbif	ESP	X
3.08203	43.5965	CBNmed	FRA
3.09414	43.6815	CBNmed	FRA
3.10633	43.664	CBNmed	FRA
3.11754	43.5933	CBNmed	FRA
3.12	42.27	Gbif	ESP
3.15894	43.6158	CBNmed	FRA
3.16663	43.6919	CBNmed	FRA
3.20803	44.1923	CBNmed	FRA	X
3.21243	43.6556	CBNmed	FRA
3.25887	43.637	CBNmed	FRA
3.26004	43.6359	CBNmed	FRA
3.2893	43.6327	CBNmed	FRA
3.28941	43.6304	CBNmed	FRA
3.29037	43.6318	CBNmed	FRA
3.29103	43.63	CBNmed	FRA
3.29277	43.633	CBNmed	FRA
3.29623	43.6688	CBNmed	FRA
3.30433	43.6559	CBNmed	FRA
3.30795	43.6216	CBNmed	FRA
3.31638	43.6523	CBNmed	FRA
3.34033	43.6622	CBNmed	FRA
3.34926	43.6788	CBNmed	FRA
3.3531	43.6449	CBNmed	FRA
3.36913	43.5074	CBNmed	FRA
3.37803	43.6623	CBNmed	FRA
3.3831	43.7055	CBNmed	FRA
3.38443	43.7108	CBNmed	FRA
3.38759	43.5189	CBNmed	FRA
3.39387	43.5138	CBNmed	FRA
3.40057	43.6585	CBNmed	FRA
3.41272	43.5002	CBNmed	FRA	X
3.4157	43.3693	CBNmed	FRA
3.43239	43.3716	CBNmed	FRA
3.44399	43.6906	CBNmed	FRA
3.46385	43.2918	CBNmed	FRA	X
3.48114	43.9884	CBNmed	FRA
3.5033	43.5003	CBNmed	FRA	X
3.50466	43.7411	CBNmed	FRA
3.56004	43.7416	CBNmed	FRA
3.57613	43.9763	CBNmed	FRA
3.58644	43.9983	CBNmed	FRA
3.58783	43.6856	CBNmed	FRA
3.59323	44.0285	CBNmed	FRA
3.65331	43.9346	CBNmed	FRA
3.67929	43.7001	CBNmed	FRA
3.68774	43.7178	CBNmed	FRA
3.69108	43.8184	CBNmed	FRA
3.69159	43.8171	CBNmed	FRA
3.69943	43.6505	CBNmed	FRA
3.73273	43.7918	CBNmed	FRA
3.74138	43.6157	CBNmed	FRA
3.76472	43.7925	CBNmed	FRA
3.76784	43.5337	CBNmed	FRA
3.77773	43.8278	CBNmed	FRA
3.80103	43.9358	CBNmed	FRA
3.80959	43.8219	CBNmed	FRA
3.8144	43.8175	CBNmed	FRA
3.82565	43.5974	CBNmed	FRA
3.82838	43.6311	CBNmed	FRA
3.83274	43.7381	CBNmed	FRA
3.85477	43.7597	CBNmed	FRA
3.85504	43.7169	CBNmed	FRA
3.85555	43.8827	CBNmed	FRA
3.85618	43.6253	CBNmed	FRA
3.85678	43.744	CBNmed	FRA
3.85866	43.7538	CBNmed	FRA
3.85873	43.7693	CBNmed	FRA
3.85879	43.7574	CBNmed	FRA
3.85957	43.7586	CBNmed	FRA
3.85961	43.7195	CBNmed	FRA
3.86004	43.7577	CBNmed	FRA
3.86053	43.6667	CBNmed	FRA
3.86058	43.7565	CBNmed	FRA
3.86097	43.7574	CBNmed	FRA
3.86342	43.9012	CBNmed	FRA
3.88256	44.0269	CBNmed	FRA	X
3.89444	43.9751	CBNmed	FRA
3.89743	43.6334	CBNmed	FRA
3.89996	43.6579	CBNmed	FRA
3.9075	43.9426	CBNmed	FRA
3.91176	43.9635	CBNmed	FRA
3.91273	43.6622	CBNmed	FRA
3.91415	43.7234	CBNmed	FRA
3.91432	43.7316	CBNmed	FRA
3.91839	43.9855	CBNmed	FRA
3.92092	43.8012	CBNmed	FRA
3.9226	43.9907	CBNmed	FRA
3.93252	43.615	CBNmed	FRA
3.94011	43.9388	CBNmed	FRA
3.95158	43.661	CBNmed	FRA
3.95341	43.6621	CBNmed	FRA
3.95737	43.7418	CBNmed	FRA
3.96078	44.1768	CBNmed	FRA
3.98267	43.9689	CBNmed	FRA
3.98344	43.6592	CBNmed	FRA
3.98435	43.6591	CBNmed	FRA
3.9847	43.6597	CBNmed	FRA
3.98563	44.0555	CBNmed	FRA
3.98641	44.06	CBNmed	FRA
3.99203	43.6835	CBNmed	FRA
3.99395	43.6619	CBNmed	FRA
3.99958	43.752	CBNmed	FRA
4.02226	43.9196	CBNmed	FRA
4.02252	43.9196	CBNmed	FRA
4.02567	43.7044	CBNmed	FRA
4.0262	43.7579	CBNmed	FRA
4.02695	43.6859	CBNmed	FRA
4.05807	43.9338	CBNmed	FRA
4.13434	43.7433	CBNmed	FRA
4.13439	43.7432	CBNmed	FRA
4.13594	43.745	CBNmed	FRA
4.14181	43.7407	CBNmed	FRA
4.14438	43.6982	CBNmed	FRA
4.17086	43.7781	CBNmed	FRA
4.17705	43.9335	CBNmed	FRA
4.26012	43.7587	CBNmed	FRA
4.27492	44.0385	CBNmed	FRA	X
4.3114	43.6826	CBNmed	FRA	X
4.33996	44.1294	CBNmed	FRA
4.42345	44.0532	CBNmed	FRA
4.46439	44.2021	CBNmed	FRA
4.4705	44.046	CBNmed	FRA
4.49863	43.8323	CBNmed	FRA
4.51729	43.4971	CBNmed	FRA
4.51979	43.7128	CBNmed	FRA
4.52218	44.0846	CBNmed	FRA	X
4.52274	43.7138	CBNmed	FRA
4.53851	43.4858	CBNmed	FRA
4.66935	43.5902	CBNmed	FRA
4.67892	44.1843	CBNmed	FRA
4.67997	44.3271	CBNalpin	FRA
4.70253	44.4544	CBNalpin	FRA
4.70751	43.5248	CBNmed	FRA	X
4.71448	44.4125	CBNalpin	FRA
4.71818	44.4114	CBNalpin	FRA
4.72579	43.5426	CBNmed	FRA
4.73003	44.3866	CBNalpin	FRA
4.73008	44.3867	CBNalpin	FRA
4.7351	44.3442	CBNalpin	FRA
4.73586	44.3414	CBNalpin	FRA
4.73798	44.331	CBNalpin	FRA
4.73839	44.3283	CBNalpin	FRA
4.74078	44.5331	CBNalpin	FRA	X
4.74753	44.5556	CBNalpin	FRA
4.74862	44.3578	CBNalpin	FRA
4.75203	44.5579	CBNalpin	FRA
4.77227	43.6261	CBNmed	FRA
4.77316	43.5248	CBNmed	FRA
4.77935	44.2596	CBNmed	FRA
4.77938	44.5542	CBNalpin	FRA
4.79028	44.3756	CBNalpin	FRA
4.81845	44.1204	CBNmed	FRA
4.82632	43.5655	CBNmed	FRA
4.82743	43.5592	CBNmed	FRA
4.83062	44.2062	CBNmed	FRA
4.83383	44.3008	CBNalpin	FRA
4.83911	44.447	CBNalpin	FRA
4.85629	44.1733	CBNmed	FRA
4.87233	43.4872	CBNmed	FRA
4.8742	43.4811	CBNmed	FRA	X
4.89439	43.9809	CBNmed	FRA
4.89463	43.9826	CBNmed	FRA
4.90016	43.9784	CBNmed	FRA
4.94636	43.5887	CBNmed	FRA
4.95195	43.5949	CBNmed	FRA
4.9883	43.6183	CBNmed	FRA
5.00344	43.7639	CBNmed	FRA
5.00642	43.7533	CBNmed	FRA
5.01979	44.8661	CBNalpin	FRA
5.02428	45.0979	CBNalpin	FRA	X
5.04454	45.1001	CBNalpin	FRA
5.08003	43.7459	CBNmed	FRA
5.09271	43.9281	CBNmed	FRA
5.09305	43.9374	CBNmed	FRA
5.10189	43.9298	CBNmed	FRA
5.11899	43.3969	CBNmed	FRA
5.13043	43.9223	CBNmed	FRA
5.13316	43.9847	CBNmed	FRA
5.14971	44.1686	CBNmed	FRA	X
5.16379	44.8279	CBNalpin	FRA
5.16823	43.4759	CBNmed	FRA
5.16829	44.8256	CBNalpin	FRA
5.17954	44.6951	CBNalpin	FRA
5.18241	43.9791	CBNmed	FRA
5.19045	43.8312	CBNmed	FRA
5.19426	43.5226	CBNmed	FRA
5.19888	43.8615	CBNmed	FRA
5.20318	43.9055	CBNmed	FRA
5.20646	43.9396	CBNmed	FRA
5.20905	43.8585	CBNmed	FRA
5.21152	43.7506	CBNmed	FRA
5.21231	43.868	CBNmed	FRA
5.21329	44.6906	CBNalpin	FRA
5.21413	43.7513	CBNmed	FRA
5.21593	43.4174	CBNmed	FRA
5.21835	43.875	CBNmed	FRA
5.22058	43.8562	CBNmed	FRA
5.22426	43.8545	CBNmed	FRA
5.23579	44.6794	CBNalpin	FRA	X
5.23804	44.6906	CBNalpin	FRA
5.24798	43.9308	CBNmed	FRA
5.25448	43.5914	CBNmed	FRA
5.27163	43.8284	CBNmed	FRA
5.27571	43.9198	CBNmed	FRA
5.27617	43.9182	CBNmed	FRA
5.28079	44.7694	CBNalpin	FRA
5.28176	43.3787	CBNmed	FRA
5.28448	43.9243	CBNmed	FRA
5.2898	44.7311	CBNalpin	FRA
5.29559	43.9464	CBNmed	FRA
5.31813	43.9109	CBNmed	FRA
5.32736	43.9324	CBNmed	FRA
5.33426	43.5168	CBNmed	FRA
5.33486	43.7983	CBNmed	FRA
5.34527	43.8258	CBNmed	FRA
5.36414	43.8891	CBNmed	FRA
5.36608	43.9239	CBNmed	FRA
5.37154	43.8434	CBNmed	FRA
5.38212	44.3187	CBNalpin	FRA
5.3843	44.3824	CBNalpin	FRA
5.3843	44.4994	CBNalpin	FRA
5.38567	43.8647	CBNmed	FRA
5.38587	43.2289	CBNmed	FRA	X
5.39739	43.9757	CBNmed	FRA
5.40442	43.8369	CBNmed	FRA
5.40578	43.8371	CBNmed	FRA
5.40643	43.8373	CBNmed	FRA
5.4069	43.8375	CBNmed	FRA
5.4081	43.8379	CBNmed	FRA
5.40986	43.838	CBNmed	FRA
5.41518	43.8471	CBNmed	FRA
5.41521	43.8375	CBNmed	FRA
5.41612	43.8475	CBNmed	FRA
5.42017	43.8473	CBNmed	FRA
5.42374	43.7884	CBNmed	FRA
5.4248	44.3801	CBNalpin	FRA
5.43679	43.9087	CBNmed	FRA
5.43872	43.9115	CBNmed	FRA
5.43913	43.9101	CBNmed	FRA
5.43924	43.3066	CBNmed	FRA
5.44089	43.7821	CBNmed	FRA
5.451	43.5067	CBNmed	FRA	X
5.45201	43.9237	CBNmed	FRA
5.47706	43.5322	CBNmed	FRA
5.47975	43.5395	CBNmed	FRA
5.49283	43.8466	CBNmed	FRA
5.49366	43.7862	CBNmed	FRA
5.50671	44.03	CBNmed	FRA
5.50895	43.3096	CBNmed	FRA
5.57598	43.5497	CBNmed	FRA
5.58171	43.4049	CBNmed	FRA
5.59087	43.9605	CBNalpin	FRA
5.59173	43.9601	CBNalpin	FRA
5.59196	43.9612	CBNalpin	FRA
5.59383	43.98	CBNalpin	FRA
5.60203	43.5551	CBNmed	FRA
5.60473	43.349	CBNmed	FRA
5.60489	43.8638	CBNalpin	FRA
5.60647	43.3827	CBNmed	FRA
5.60718	44.0136	CBNalpin	FRA	X
5.61844	43.4967	CBNmed	FRA
5.62866	44.027	CBNalpin	FRA
5.63526	43.8837	CBNalpin	FRA
5.63671	43.8828	CBNalpin	FRA
5.64184	43.8838	CBNalpin	FRA
5.65207	44.0246	CBNalpin	FRA
5.65904	43.8752	CBNalpin	FRA
5.66195	43.8752	CBNalpin	FRA
5.66204	43.8761	CBNalpin	FRA
5.67027	43.8776	CBNalpin	FRA
5.67089	43.622	CBNmed	FRA
5.67561	43.5496	CBNmed	FRA
5.68949	43.8514	CBNalpin	FRA
5.69104	43.8406	CBNalpin	FRA
5.69257	44.0944	CBNalpin	FRA
5.69328	43.3308	CBNmed	FRA
5.70159	43.6437	CBNmed	FRA
5.70529	43.4194	CBNmed	FRA
5.70588	43.805	CBNalpin	FRA
5.70635	43.8053	CBNalpin	FRA
5.71314	43.9046	CBNalpin	FRA
5.71318	43.2151	CBNmed	FRA
5.71702	43.6205	CBNmed	FRA
5.71922	43.9073	CBNalpin	FRA
5.72055	43.6165	CBNmed	FRA
5.73348	43.9764	CBNalpin	FRA
5.73543	43.3845	CBNmed	FRA
5.73544	43.5306	CBNmed	FRA	X
5.73943	43.8993	CBNalpin	FRA
5.74621	43.749	CBNalpin	FRA
5.75378	43.7608	CBNalpin	FRA
5.75644	43.2109	CBNmed	FRA
5.75773	43.3351	CBNmed	FRA
5.76633	43.1955	CBNmed	FRA
5.77958	43.3803	CBNmed	FRA
5.78482	44.2811	CBNalpin	FRA
5.79212	43.2091	CBNmed	FRA
5.79987	43.4483	CBNmed	FRA
5.80157	43.4481	CBNmed	FRA
5.80282	44.1214	CBNalpin	FRA
5.80363	43.1987	CBNmed	FRA
5.80618	43.4553	CBNmed	FRA
5.80704	43.4564	CBNmed	FRA
5.81088	43.9319	CBNalpin	FRA
5.82167	43.5401	CBNmed	FRA
5.82598	43.1183	CBNmed	FRA
5.82796	43.1201	CBNmed	FRA
5.83083	43.1198	CBNmed	FRA
5.83882	44.2631	CBNalpin	FRA
5.84216	43.9377	CBNalpin	FRA
5.85149	43.7505	CBNalpin	FRA
5.85481	43.2114	CBNmed	FRA
5.86053	43.3694	CBNmed	FRA
5.86075	43.8922	CBNalpin	FRA
5.87551	43.3956	CBNmed	FRA
5.87932	44.1484	CBNalpin	FRA
5.88193	43.0997	CBNmed	FRA	X
5.89058	43.9279	CBNalpin	FRA
5.89287	43.7499	CBNalpin	FRA
5.89957	44.2294	CBNalpin	FRA
5.91018	43.1675	CBNmed	FRA
5.91416	43.1578	CBNmed	FRA
5.91956	43.1439	CBNmed	FRA
5.93198	43.1337	CBNmed	FRA
5.93782	44.2001	CBNalpin	FRA
5.93784	43.3612	CBNmed	FRA
5.94423	43.3605	CBNmed	FRA
5.94457	44.1889	CBNalpin	FRA
5.94474	43.471	CBNmed	FRA
5.94569	43.1508	CBNmed	FRA
5.94752	43.1521	CBNmed	FRA
5.94802	44.0974	CBNalpin	FRA
5.94973	43.2796	CBNmed	FRA
5.95123	43.4021	CBNmed	FRA
5.95347	43.4021	CBNmed	FRA
5.9707	44.0579	CBNalpin	FRA
5.97155	43.729	CBNalpin	FRA
5.98244	43.2508	CBNmed	FRA
5.98469	43.2022	CBNmed	FRA
5.99076	43.4262	CBNmed	FRA
5.99248	43.2082	CBNmed	FRA
5.99408	44.0786	CBNalpin	FRA
6.00533	44.0944	CBNalpin	FRA
6.01948	43.1067	CBNmed	FRA
6.02776	43.6908	CBNalpin	FRA
6.03407	43.6906	CBNalpin	FRA
6.03458	44.1236	CBNalpin	FRA
6.03534	43.6962	CBNalpin	FRA
6.04448	43.1992	CBNmed	FRA
6.05258	44.3194	CBNalpin	FRA
6.06765	43.498	CBNmed	FRA
6.07798	43.0932	CBNmed	FRA	X
6.07929	43.5369	CBNmed	FRA	X
6.08991	43.7025	CBNmed	FRA
6.09334	43.3643	CBNmed	FRA
6.09816	43.7784	CBNalpin	FRA
6.1328	43.5954	CBNmed	FRA
6.13448	43.1112	CBNmed	FRA
6.19551	43.7975	CBNalpin	FRA
6.23934	44.0921	CBNalpin	FRA	X
6.24623	43.3304	CBNmed	FRA
6.28647	43.4132	CBNmed	FRA
6.28826	43.3831	CBNmed	FRA
6.28926	43.3328	CBNmed	FRA
6.31055	43.5838	CBNmed	FRA
6.31198	43.3948	CBNmed	FRA
6.31393	43.3967	CBNmed	FRA
6.31563	43.3963	CBNmed	FRA
6.32431	43.3962	CBNmed	FRA
6.33092	43.3961	CBNmed	FRA
6.33111	43.3962	CBNmed	FRA
6.33187	43.284	CBNmed	FRA
6.33731	43.2454	CBNmed	FRA
6.34078	43.4001	CBNmed	FRA
6.34273	43.3913	CBNmed	FRA
6.36307	43.3875	CBNmed	FRA
6.3844	43.3543	CBNmed	FRA
6.39226	43.3591	CBNmed	FRA
6.41025	43.3465	CBNmed	FRA
6.45345	43.4143	CBNmed	FRA
6.47176	43.4	CBNmed	FRA
6.52363	43.2752	CBNmed	FRA
6.52735	43.9436	CBNalpin	FRA
6.54085	43.9144	CBNalpin	FRA
6.57149	43.5492	CBNmed	FRA
6.58715	43.5817	CBNmed	FRA
6.58753	43.2293	CBNmed	FRA	X
6.59722	43.5776	CBNmed	FRA
6.59746	43.5779	CBNmed	FRA
6.6041	43.5023	CBNmed	FRA	X
6.61166	43.4441	CBNmed	FRA
6.62124	43.3573	CBNmed	FRA
6.6351	43.5783	CBNmed	FRA
6.64153	43.2716	CBNmed	FRA
6.64503	43.678	CBNmed	FRA
6.64569	43.6141	CBNmed	FRA
6.65313	43.6061	CBNmed	FRA
6.65336	43.6103	CBNmed	FRA
6.65525	43.6422	CBNmed	FRA
6.6607	43.6202	CBNmed	FRA
6.6701	43.4216	CBNmed	FRA
6.67542	43.6115	CBNmed	FRA
6.72297	43.3984	CBNmed	FRA
6.72971	43.5848	CBNmed	FRA
6.7328	43.9591	CBNalpin	FRA
6.74239	43.5447	CBNmed	FRA
6.75098	43.4757	CBNmed	FRA
6.77836	43.4592	CBNmed	FRA
6.77895	43.4593	CBNmed	FRA
6.80012	43.5985	CBNmed	FRA
6.80351	43.7288	CBNmed	FRA
6.80997	43.9478	CBNalpin	FRA
6.82641	43.5137	CBNmed	FRA
6.86871	43.5911	CBNmed	FRA
6.89031	43.5211	CBNmed	FRA
6.90188	43.616	CBNmed	FRA
6.93722	43.5247	CBNmed	FRA
6.93912	43.6096	CBNmed	FRA
7.1171	43.7971	CBNmed	FRA
7.18693	43.6766	CBNmed	FRA	X
7.19848	43.7302	CBNmed	FRA
7.22541	43.7738	CBNmed	FRA
7.26253	43.7072	CBNmed	FRA
7.27748	43.7077	CBNmed	FRA
7.29298	43.7052	CBNmed	FRA
7.31557	43.8169	CBNmed	FRA
8.65	42.2167	Gbif	FRA	X
8.91639	45	Gbif	ITA	X
9.06667	42.6667	Gbif	FRA	X
11.2414	46.0378	Gbif	ITA	X
12.1447	43.2475	Gbif	ITA	X
12.6658	41.7314	Gbif	ITA
12.6739	41.7217	Gbif	ITA	X
13.9114	44.7833	Gbif	HRV	X
16.7164	39.0164	Gbif	ITA	X
17.8167	43.35	Gbif	BIH	X
17.8333	43.35	Gbif	BIH
18.05	42.7	Gbif	HRV
18.0914	42.6506	Gbif	HRV	X
19.0117	42.2417	Gbif	MNE	X
19.2636	42.4411	Gbif	MNE
19.2667	42.3667	Gbif	MNE
19.2667	42.4333	Gbif	MNE
19.2833	42.3667	Gbif	MNE
19.5831	40.2	Gbif	ALB
19.7964	40.0853	Gbif	ALB	X
20.5831	38.25	Gbif	GRC	X
20.8333	41.1667	Gbif	MKD	X
21.0122	41.0889	Gbif	MKD
21.1833	39.7833	Gbif	GRC	X
21.1872	40.1167	Gbif	GRC
21.3017	40.1256	Gbif	GRC
21.3333	40.6	Gbif	GRC	X
21.3394	40.1042	Gbif	GRC
21.3403	41.0311	Gbif	MKD	X
21.3667	39.9833	Gbif	GRC
21.3667	38.5167	Gbif	GRC	X
21.3819	40.1147	Gbif	GRC
21.3833	39.95	Gbif	GRC
21.3833	39.9667	Gbif	GRC
21.3833	39.9833	Gbif	GRC
21.3833	39.9333	Gbif	GRC
21.3833	40.0167	Gbif	GRC	X
21.3833	40.0333	Gbif	GRC
21.3978	40.1033	Gbif	GRC
21.4078	43.8608	Gbif	SRB	X
21.4536	39.0322	Gbif	GRC
21.4981	39.0189	Gbif	GRC	X
21.4997	39.1397	Gbif	GRC
21.5	40.1667	Gbif	GRC
21.5117	39.0842	Gbif	GRC
21.5322	38.8386	Gbif	GRC
21.5478	39.0278	Gbif	GRC
21.5581	38.9956	Gbif	GRC
21.5678	39.9467	Gbif	GRC
21.5747	38.8744	Gbif	GRC
21.5867	39.9425	Gbif	GRC
21.587	38.8981	Gbif	GRC
21.5961	38.9719	Gbif	GRC
21.6053	39.575	Gbif	GRC
21.6058	38.9211	Gbif	GRC
21.6072	38.9336	Gbif	GRC
21.6114	39.0014	Gbif	GRC	X
21.6167	39.6833	Gbif	GRC
21.6167	39.8333	Gbif	GRC
21.6167	39.7	Gbif	GRC
21.6333	38.7	Gbif	GRC	X
21.65	38.7167	Gbif	GRC
21.6547	39.5114	Gbif	GRC	X
21.6606	38.9847	Gbif	GRC
21.6667	39.6667	Gbif	GRC
21.6683	38.7592	Gbif	GRC
21.6819	38.9533	Gbif	GRC
21.6833	39.6833	Gbif	GRC
21.6897	38.8608	Gbif	GRC
21.7	40.0167	Gbif	GRC	X
21.7158	38.9414	Gbif	GRC
21.7175	38.8003	Gbif	GRC
21.7231	38.8136	Gbif	GRC
21.7353	38.8339	Gbif	GRC
21.7408	38.9553	Gbif	GRC
21.7442	38.9236	Gbif	GRC
21.7464	39.4189	Gbif	GRC
21.7553	39.0464	Gbif	GRC
21.76	38.9411	Gbif	GRC
21.7661	39.5881	Gbif	GRC
21.7728	38.9139	Gbif	GRC
21.7756	41.7156	Gbif	MKD
21.7778	39.2356	Gbif	GRC
21.7833	40.3	Gbif	GRC
21.7875	39.6656	Gbif	GRC
21.7881	39.4514	Gbif	GRC
21.7989	39.2803	Gbif	GRC
21.8181	39.6722	Gbif	GRC
21.8325	39.0872	Gbif	GRC
21.8386	39.4942	Gbif	GRC
21.8442	39.2511	Gbif	GRC
21.8506	39.2542	Gbif	GRC
21.8522	38.9772	Gbif	GRC
21.8592	39.4428	Gbif	GRC
21.8606	39.0631	Gbif	GRC
21.865	39.0183	Gbif	GRC
21.8708	39.2297	Gbif	GRC
21.8761	39.0561	Gbif	GRC
21.8783	39.0225	Gbif	GRC
21.88	39.0558	Gbif	GRC
21.8828	39.2425	Gbif	GRC
21.8911	39.2506	Gbif	GRC
21.9014	38.9775	Gbif	GRC
21.905	39.2761	Gbif	GRC
21.9339	39.2	Gbif	GRC
21.9342	39.2197	Gbif	GRC
21.9564	39.2378	Gbif	GRC
21.9697	39.5642	Gbif	GRC
21.9764	41.5522	Gbif	MKD	X
21.9808	39.0661	Gbif	GRC
21.9842	39.0711	Gbif	GRC
22.0056	39.6072	Gbif	GRC	X
22.0119	41.4331	Gbif	MKD	X
22.0144	39.6647	Gbif	GRC
22.0333	41.85	Gbif	MKD	X
22.0347	39.1956	Gbif	GRC
22.0456	39.1575	Gbif	GRC
22.0817	39.2045	Gbif	GRC
22.1014	39.1722	Gbif	GRC
22.1333	40.8167	Gbif	GRC	X
22.1583	39.0939	Gbif	GRC	X
22.1603	39.1311	Gbif	GRC
22.1667	40.4667	Gbif	GRC	X
22.3	36.9167	Gbif	GRC
22.4333	36.9167	Gbif	GRC	X
22.5025	41.1392	Gbif	MKD
22.5164	40.0497	Gbif	GRC	X
22.5167	39.6167	Gbif	GRC	X
22.5611	41.3169	Gbif	MKD
22.7625	37.1481	Gbif	GRC	X
22.7667	39.6833	Gbif	GRC
22.7667	41.1833	Gbif	GRC
22.7833	39.6833	Gbif	GRC
22.8167	39.7	Gbif	GRC
22.8167	41.0167	Gbif	GRC	X
22.8167	39.7	Gbif	GRC
22.8333	39.7	Gbif	GRC
22.85	39.7	Gbif	GRC
22.9167	40.8833	Gbif	GRC
22.9167	39.3833	Gbif	GRC	X
22.9333	42	Gbif	BGR	X
22.9333	42	vanS	BGR
22.95	40.65	Gbif	GRC	X
22.95	40.7	Gbif	GRC
22.9667	40.8167	Gbif	GRC
22.9667	40.7333	Gbif	GRC
23.0333	36.5667	Gbif	GRC	X
23.0333	39.3333	Gbif	GRC	X
23.1333	40.4833	Gbif	GRC
23.2833	40.4833	Gbif	GRC
23.2833	41.45	Gbif	BGR	X
23.3	41.4833	Gbif	BGR
23.3667	40.45	Gbif	GRC
23.4333	40.4	Gbif	GRC
23.4333	40.4667	Gbif	GRC
23.4667	40.4167	Gbif	GRC
23.4833	40.05	Gbif	GRC	X
23.6667	39.9667	Gbif	GRC	X
23.7167	41.4833	vanS	BGR
23.7167	41.4833	Gbif	BGR
23.7333	41.0833	Gbif	GRC	X
23.7833	38.1667	Gbif	GRC
23.8333	38.15	Gbif	GRC
23.8667	39.15	Gbif	GRC	X
23.8833	38.1	Gbif	GRC
23.9	38.0833	Gbif	GRC	X
23.9333	35.4333	Gbif	GRC	X
24.5667	38.8833	Gbif	GRC	X
25.0667	42.3833	vanS	BGR
25.0667	42.3833	Gbif	BGR	X
25.9	41.8333	Gbif	BGR	X
25.9167	41.9167	vanS	BGR
25.9167	41.9167	Gbif	BGR
25.9333	35.15	Gbif	GRC	X
26.0167	38.5667	Gbif	GRC	X
26.2333	39.95	Gbif	TUR
26.2333	39.95	vanS	TUR
26.3325	39.79	Gbif	TUR	X
26.35	40.0333	Gbif	TUR	X
26.3667	40.0333	Gbif	TUR
26.4667	40.1833	Gbif	TUR
26.55	40.2	Gbif	TUR	X
26.5667	41.6667	Gbif	TUR
26.5667	41.6667	Gbif	TUR
26.5833	41.6667	Gbif	TUR
26.6	41.2	vanS	TUR	X
26.6167	40.2833	vanS	TUR
26.6167	41.7333	vanS	TUR
26.6167	39.6	Gbif	TUR	X
26.6167	40.2833	Gbif	TUR
26.6167	41.7333	Gbif	TUR
26.65	40.3167	vanS	TUR
26.65	40.3167	Gbif	TUR
26.6667	40.3333	Gbif	TUR
26.6833	37.7667	Gbif	GRC	X
26.6833	41.6333	Gbif	TUR	X
26.7	37.7833	Gbif	GRC
26.7	39.3333	Gbif	TUR	X
26.7333	41.45	Gbif	TUR
26.7333	41.45	vanS	TUR
26.9167	39.4167	Gbif	TUR
26.9833	37.7667	Gbif	GRC
27.0167	40	vanS	TUR	X
27.0167	40	Gbif	TUR
27.0244	39.5961	Gbif	TUR	X
27.0333	40.0833	Gbif	TUR
27.15	35.5333	Gbif	GRC	X
27.2333	41.7833	Gbif	TUR
27.2333	39.9333	Gbif	TUR
27.2333	41.7833	vanS	TUR
27.2833	40.9333	Gbif	TUR	X
27.3	41.7333	Gbif	TUR	X
27.3	41.7333	vanS	TUR
27.35	39.8333	Gbif	TUR
27.35	39.8333	vanS	TUR
27.4333	39.7833	Gbif	TUR
27.5667	39.7333	Gbif	TUR
27.5833	39.6333	Gbif	TUR	X
27.5833	39.6333	vanS	TUR
27.6	41.5833	Gbif	TUR	X
27.6	41.5833	vanS	TUR
27.6	42.4	vanS	BGR	X
27.65	42.4167	Gbif	BGR
27.6667	42.4167	vanS	BGR
27.6833	39.6667	Gbif	TUR
27.8333	41.35	Gbif	TUR	X
27.8333	40.4167	Gbif	TUR
27.8333	41.35	vanS	TUR
27.9167	40.3333	vanS	TUR
27.9167	40.3333	Gbif	TUR
27.9667	40.0333	Gbif	TUR	X
27.9667	40.35	Gbif	TUR
28	41.1667	vanS	TUR
28	41.1667	Gbif	TUR
28.0333	40.1333	Gbif	TUR
28.0333	41.1333	Gbif	TUR	X
28.0333	40.1333	vanS	TUR
28.0333	41.1333	vanS	TUR
28.05	39.8667	vanS	TUR
28.05	39.8667	Gbif	TUR
28.05	40.0667	vanS	TUR	X
28.05	40.0667	Gbif	TUR
28.1	39.8333	Gbif	TUR	X
28.1667	40.0667	Gbif	TUR
28.3561	40.2139	Gbif	TUR
28.65	40.2667	Gbif	TUR	X
28.7167	38.1833	Gbif	TUR
28.7667	40.35	vanS	TUR
28.7667	40.3833	Gbif	TUR
28.7667	40.35	Gbif	TUR
28.8667	40.3667	Gbif	TUR
28.8833	40.5	Gbif	TUR	X
28.9	40.3667	Gbif	TUR
28.9167	38.0333	Gbif	TUR	X
28.9167	40.5	Gbif	TUR
28.9333	37.9167	Gbif	TUR	X
28.9833	40.6333	Gbif	TUR
29.1	40.3333	Gbif	TUR
29.1	40.3333	vanS	TUR
29.15	40.4167	Gbif	TUR
29.15	40.45	Gbif	TUR
29.1517	40.925	Gbif	TUR	X
29.1667	40.1667	vanS	TUR	X
29.1667	40.1667	Gbif	TUR
29.2	40.3833	Gbif	TUR
29.2	40.3833	vanS	TUR
29.3089	40.4892	Gbif	TUR
29.5167	38.6833	Gbif	TUR	X
29.5333	40.1	Gbif	TUR	X
29.5833	40.3	Gbif	TUR
29.5833	40.3333	Gbif	TUR
29.5833	40.3	vanS	TUR
29.5833	40.3333	vanS	TUR
29.5833	40.5	Gbif	TUR	X
29.7	40.4167	Gbif	TUR
30.0167	40.2333	Gbif	TUR
30.0333	40.4333	Gbif	TUR
30.05	40.1333	Gbif	TUR	X
30.05	40.3	Gbif	TUR
30.1	39.8667	Gbif	TUR
30.1333	40.75	Gbif	TUR
30.15	39.6	Gbif	TUR	X
30.15	39.6167	Gbif	TUR
30.1667	41.0833	Gbif	TUR	X
30.1667	41.1333	vanS	TUR
30.1667	41.1333	Gbif	TUR
30.17	40.5086	Gbif	TUR	X
30.2333	39.95	Gbif	TUR
31.6	36.7833	Gbif	TUR	X
31.8	37.0167	Gbif	TUR	X
32.0667	40.9833	Gbif	TUR
32.1167	40.7833	Gbif	TUR	X
32.1667	37.9167	Gbif	TUR	X
32.1667	41	Gbif	TUR	X
32.2833	37.9167	Gbif	TUR
32.45	40.0833	Gbif	TUR	X
32.45	40.0833	vanS	TUR
32.6167	40.4667	Gbif	TUR	X
32.6506	40.4697	Gbif	TUR
32.68	41.27	Gbif	TUR	X
33.4667	40.8667	Gbif	TUR	X
33.6	41.3333	Gbif	TUR	X
35.7222	31.7653	Gbif	JOR	X
35.95	35.4833	Gbif	SYR	X
35.95	35.5	vanS	SYR	X
35.9625	35.825	Gbif	SYR
35.9667	35.9	vanS	SYR
35.9833	35.8833	vanS	SYR
35.9833	35.9	vanS	SYR
35.9833	35.9167	vanS	SYR
36	35.65	vanS	SYR	X
36.0014	35.6506	Gbif	SYR
36.0131	35.6506	Gbif	SYR
36.1667	35.4833	vanS	SYR
36.2	35.8833	vanS	SYR
36.2167	35.8667	vanS	SYR
36.2292	35.8694	Gbif	SYR
36.2333	37.0833	Gbif	TUR	X
36.3508	35.0628	Gbif	SYR	X
36.9517	40.5917	Gbif	TUR	X
37.1339	37.0086	Gbif	TUR	X
38.6333	38.85	Gbif	TUR
38.6667	38.8167	vanS	TUR
38.6667	38.8167	Gbif	TUR
38.7667	38.8	Gbif	TUR
38.7833	37.55	Gbif	TUR	X
38.9167	38.7	vanS	TUR	X
38.9167	38.7	Gbif	TUR
39.0333	38.5333	Gbif	TUR	X
39.0667	38.6167	Gbif	TUR
39.1333	38.6333	Gbif	TUR
39.2833	38.6667	Gbif	TUR
39.3	38.4667	vanS	TUR
39.3	38.4667	Gbif	TUR
39.3333	38.4167	Gbif	TUR
39.3333	38.4167	vanS	TUR	X
39.3333	38.5833	Gbif	TUR
39.3667	38.4833	Gbif	TUR
39.4067	38.4867	Gbif	TUR
39.7833	37.7833	Gbif	TUR	X
39.8167	38.2167	Gbif	TUR	X
40	38.05	Gbif	TUR
40.0386	38.9558	Gbif	TUR	X
40.0833	38.3833	Gbif	TUR
40.1	37.75	Gbif	TUR	X
40.3	37.8833	Gbif	TUR
40.3333	37.9667	Gbif	TUR
40.4	37.9833	Gbif	TUR
40.4167	38	Gbif	TUR	X
40.45	38.1167	Gbif	TUR
40.4667	37.85	Gbif	TUR
40.4667	38.05	Gbif	TUR
41.15	37.4667	Gbif	TUR	X
41.2769	39.9086	Gbif	TUR	X
41.45	38.0167	Gbif	TUR	X
41.55	38	Gbif	TUR	X
41.9167	38.4167	Gbif	TUR
42.0833	38.0333	Gbif	TUR	X
42.1667	37.75	Gbif	TUR
42.25	37.7333	Gbif	TUR
42.2667	38.3	Gbif	TUR
42.35	37.6333	Gbif	TUR	X
42.7167	38.3833	Gbif	TUR	X
42.7333	36.95	Gbif	IRQ	X
43.1667	36.6667	Gbif	IRQ
43.3333	38.5333	Gbif	TUR
43.3667	38.5333	Gbif	TUR	X
43.4167	36.5	Gbif	IRQ	X
44.1333	36.4	Gbif	IRQ	X
44.2	36.4	Gbif	IRQ
44.4667	37.2333	Gbif	TUR	X
44.5167	37.1167	Gbif	TUR	X
45.7167	35.25	Gbif	IRQ	X
47.9167	42.2	Gbif	RUS	X
48	42.1667	vanS	RUS	X
48	42.1667	Gbif	RUS
48.35	33.4833	Gbif	IRN	X
48.3833	40.5667	Gbif	AZE	X
48.8667	32.55	Gbif	IRN	X
56.4333	38.3167	Gbif	TKM
56.4333	38.3167	vanS	TKM

## Sheet: Triuncialis
Longitude	Latitude	Source	Country (ISO2)	Sample
-9.43	38.7164	Gbif	PT	X
-9.03332	38.4667	Gbif	PT	X
-8.866	38.5167	Gbif	PT	X
-8.73333	37.4	Gbif	PT	X
-8.73333	38.0833	Gbif	PT
-8.71667	38.0333	Gbif	PT
-8.7	38.0167	Gbif	PT	X
-8.63333	38.5333	Gbif	PT
-8.56667	38.1667	Gbif	PT
-8.55	38.65	Gbif	PT
-8.5	38.75	Gbif	PT
-8.44999	38	Gbif	PT	X
-8.38333	37.1	Gbif	PT	X
-8.35	38.7	Gbif	PT	X
-8.26667	38.8167	Gbif	PT
-8.21667	38.9	Gbif	PT
-8.18333	37.2	Gbif	PT
-8.18333	37.25	Gbif	PT
-8.16667	37.1333	Gbif	PT
-8.16667	37.2	Gbif	PT
-8.15	38.15	Gbif	PT
-8.11667	38.05	Gbif	PT
-8.11666	31.25	Gbif	MA	X
-8.11666	38.05	Gbif	PT
-8.08333	37.2833	Gbif	PT
-8.08333	37.9833	Gbif	PT
-8.06667	37.5167	Gbif	PT	X
-8.03333	37.1333	Gbif	PT
-8.03332	37.2333	Gbif	PT
-8	37.1833	Gbif	PT
-8	38.0667	Gbif	PT
-8	38.2833	Gbif	PT
-8	38.3333	Gbif	PT
-8	38.35	Gbif	PT
-7.98333	38.25	Gbif	PT
-7.98333	38.6667	Gbif	PT
-7.98333	38.7167	Gbif	PT
-7.96667	37.1167	Gbif	PT
-7.96667	38.7167	Gbif	PT
-7.95	37.2	Gbif	PT
-7.95	38.45	Gbif	PT
-7.95	38.6167	Gbif	PT
-7.93333	37.0167	Gbif	PT	X
-7.93333	38.8	Gbif	PT
-7.92	31.23	Gbif	MA	X
-7.91667	37.1167	Gbif	PT
-7.91667	38.2333	Gbif	PT
-7.91667	38.5833	Gbif	PT
-7.9	38.5667	Gbif	PT	X
-7.88333	37.1333	Gbif	PT
-7.88333	38	Gbif	PT	X
-7.88333	38.1667	Gbif	PT
-7.86667	38.0167	Gbif	PT
-7.86667	38.0667	Gbif	PT
-7.86667	38.15	Gbif	PT
-7.86667	38.8167	Gbif	PT
-7.71667	37.3833	Gbif	PT
-7.66667	37.6333	Gbif	PT	X
-7.65	37.1167	Gbif	PT
-7.61667	38.0333	Gbif	PT
-7.6	37.95	Gbif	PT
-7.6	38.8333	Gbif	PT
-7.58333	37.3167	Gbif	PT
-7.56667	37.8833	Gbif	PT
-7.56667	38.8333	Gbif	PT
-7.53333	37.4167	Gbif	PT
-7.51667	39.0833	Gbif	PT	X
-7.5	37.45	Gbif	PT
-7.46667	37.4667	Gbif	PT
-7.45	38.1333	Gbif	PT	X
-7.45	38.8	Gbif	PT
-7.43333	31.5	Gbif	MA	X
-7.43333	37.2167	Gbif	PT	X
-7.41667	38.7833	Gbif	PT	X
-7.28333	39.1167	Gbif	PT
-7.21667	38.95	Gbif	PT
-7.16667	38.8833	Gbif	PT
-7.16667	38.9	Gbif	PT
-7.13333	38.9	Gbif	PT
-7.08333	31.8	Gbif	MA
-7.06667	39.0167	Gbif	PT	X
-7.03	39.19	Gbif	ES
-6.97682	37.878	Gbif	ES
-6.97116	38.0747	Gbif	ES
-6.94	41.02	Gbif	PT	X
-6.89503	37.9473	Gbif	ES
-6.88229	37.9438	Gbif	ES
-6.86504	38.9644	Gbif	ES
-6.83211	37.9188	Gbif	ES
-6.82174	37.9327	Gbif	ES
-6.81	38.82	Gbif	ES
-6.81	40.1	Gbif	ES	X
-6.79343	37.9601	Gbif	ES
-6.79	39.36	Gbif	ES	X
-6.78	39.81	Gbif	ES
-6.77	41.8	Gbif	PT	X
-6.767	41.805	Gbif	PT
-6.76099	38.6021	Gbif	ES
-6.75321	37.8696	Gbif	ES
-6.7	38.55	Gbif	ES
-6.66486	38.0089	Gbif	ES	X
-6.64956	37.8746	Gbif	ES
-6.64918	38.5098	Gbif	ES	X
-6.63333	32.05	Gbif	MA	X
-6.63232	37.8287	Gbif	ES
-6.61769	37.9124	Gbif	ES
-6.61759	37.913	Gbif	ES
-6.59	38.37	Gbif	ES
-6.59	38.46	Gbif	ES
-6.57	38.91	Gbif	ES
-6.55	39.63	Gbif	ES	X
-6.54	39.9	Gbif	ES
-6.52836	37.8754	Gbif	ES
-6.52083	37.892	Gbif	ES
-6.51262	37.7688	Gbif	ES	X
-6.50644	37.4538	Gbif	ES
-6.50635	37.4537	Gbif	ES	X
-6.5	38.5	Gbif	ES	X
-6.4908	37.1532	Gbif	ES	X
-6.48868	37.7567	Gbif	ES
-6.48866	37.7567	Gbif	ES
-6.48	38.37	Gbif	ES
-6.47089	37.803	Gbif	ES
-6.46354	37.8673	Gbif	ES
-6.46	38.73	Gbif	ES
-6.46	38.82	Gbif	ES
-6.46	38.91	Gbif	ES
-6.44773	37.2362	Gbif	ES
-6.43185	38.0098	Gbif	ES	X
-6.42321	38.4149	Gbif	ES
-6.42309	37.7727	Gbif	ES
-6.40132	37.9228	Gbif	ES
-6.39084	37.6824	Gbif	ES
-6.39075	37.891	Gbif	ES
-6.39073	37.8787	Gbif	ES
-6.38377	39.4952	Gbif	ES
-6.38333	39.45	Gbif	ES	X
-6.37	38.09	Gbif	ES
-6.35518	37.9759	Gbif	ES
-6.3392	37.973	Gbif	ES
-6.32993	37.7133	Gbif	ES
-6.32032	37.8212	Gbif	ES
-6.31084	37.6378	Gbif	ES
-6.31	39.8	Gbif	ES
-6.30879	38.4124	Gbif	ES
-6.30208	38.5924	Gbif	ES
-6.28601	37.5319	Gbif	ES	X
-6.27083	41.9292	Gbif	ES	X
-6.25802	37.7263	Gbif	ES
-6.22937	37.6565	Gbif	ES
-6.22919	37.6553	Gbif	ES
-6.22918	37.6553	Gbif	ES
-6.21665	37.9049	Gbif	ES
-6.21523	37.8981	Gbif	ES
-6.21487	37.8977	Gbif	ES
-6.20587	37.6767	Gbif	ES
-6.20472	37.9042	Gbif	ES
-6.2	36.65	Gbif	ES	X
-6.2	39.71	Gbif	ES	X
-6.19082	37.9018	Gbif	ES
-6.19	39.8	Gbif	ES
-6.1829	36.9612	Gbif	ES
-6.17041	37.6692	Gbif	ES
-6.13177	37.9218	Gbif	ES
-6.11667	33.4333	Gbif	MA
-6.08333	33.4167	Gbif	MA	X
-6.08	39.71	Gbif	ES
-6.07	39.8	Gbif	ES
-6.05926	37.9886	Gbif	ES
-6.05889	41.0264	Gbif	ES	X
-6.04858	37.9407	Gbif	ES
-6.04852	37.9406	Gbif	ES
-6.03	39.71	Gbif	ES
-6.01	38.63	Gbif	ES
-6.0056	37.8524	Gbif	ES
-6	38.81	Gbif	ES	X
-6	38.99	Gbif	ES
-6	41.78	Gbif	ES
-5.99816	37.8837	Gbif	ES
-5.99783	37.8833	Gbif	ES
-5.99772	37.8842	Gbif	ES
-5.97136	37.9223	Gbif	ES
-5.97063	37.9218	Gbif	ES
-5.96866	37.9511	Gbif	ES
-5.96785	37.7047	Gbif	ES
-5.94915	37.8728	Gbif	ES
-5.93333	33.1833	Gbif	MA	X
-5.93333	34.9333	Gbif	MA	X
-5.92	39.8	Gbif	ES
-5.92	39.98	Gbif	ES
-5.91	39.71	Gbif	ES	X
-5.88	37.33	Gbif	ES
-5.88	38.99	Gbif	ES
-5.88	41.41	Gbif	ES
-5.88	41.78	Gbif	ES
-5.87	40.26	Gbif	ES
-5.87	41.68	Gbif	ES	X
-5.8	39.82	Gbif	ES
-5.8	42.68	Gbif	ES
-5.79	36.47	Gbif	ES	X
-5.79	39.71	Gbif	ES
-5.79	42.5	Gbif	ES	X
-5.78411	37.7995	Gbif	ES
-5.77	40.06	Gbif	ES	X
-5.76724	38.1607	Gbif	ES
-5.76512	37.9731	Gbif	ES
-5.74826	37.8846	Gbif	ES
-5.74397	38.0121	Gbif	ES
-5.72682	37.905	Gbif	ES
-5.71667	35.5667	Gbif	MA	X
-5.71219	37.9295	Gbif	ES
-5.71162	37.9301	Gbif	ES
-5.7107	37.8208	Gbif	ES
-5.70091	38.0277	Gbif	ES
-5.69	41.48	Gbif	ES
-5.68158	38.1423	Gbif	ES
-5.68	39.71	Gbif	ES
-5.68	39.8	Gbif	ES
-5.68	42.6	Gbif	ES
-5.67	36.47	Gbif	ES
-5.67	42.42	Gbif	ES
-5.6697	37.8637	Gbif	ES
-5.66	42.24	Gbif	ES
-5.65362	38.0633	Gbif	ES
-5.65185	38.0456	Gbif	ES
-5.65	37.15	Gbif	ES	X
-5.6413	38.0683	Gbif	ES
-5.62413	37.9566	Gbif	ES
-5.62298	37.9481	Gbif	ES
-5.59706	38.0833	Gbif	ES
-5.59518	38.1061	Gbif	ES
-5.59	40.44	Gbif	ES
-5.58576	38.0138	Gbif	ES
-5.58333	39.8167	Gbif	ES
-5.58	43.14	Gbif	ES	X
-5.57581	38.0068	Gbif	ES	X
-5.57	39.99	Gbif	ES
-5.56858	37.6816	Gbif	ES
-5.568	37.681	Gbif	ES
-5.557	37.681	Gbif	ES
-5.55611	37.9979	Gbif	ES
-5.55406	37.6757	Gbif	ES	X
-5.55352	37.9391	Gbif	ES
-5.55	33.1833	Gbif	MA
-5.55	39.36	Gbif	ES
-5.55	42.51	Gbif	ES
-5.54	39.09	Gbif	ES	X
-5.54	42.15	Gbif	ES	X
-5.53333	41.05	Gbif	ES	X
-5.51012	39.7678	Gbif	ES
-5.48997	37.8842	Gbif	ES
-5.47	40.44	Gbif	ES
-5.46	40.08	Gbif	ES	X
-5.46	40.98	Gbif	ES
-5.45278	37.9958	Gbif	ES
-5.43745	38.2146	Gbif	ES
-5.4244	37.8384	Gbif	ES
-5.42266	37.8895	Gbif	ES
-5.42192	37.8892	Gbif	ES
-5.42	42.33	Gbif	ES
-5.41667	40.9667	Gbif	ES	X
-5.41	36.71	Gbif	ES
-5.40714	37.9694	Gbif	ES
-5.40363	37.9339	Gbif	ES
-5.4	35.3333	Gbif	MA
-5.4	38.28	Gbif	ES
-5.39	37.92	Gbif	ES
-5.37158	37.7457	Gbif	ES
-5.36871	37.7364	Gbif	ES	X
-5.35605	38.2291	Gbif	ES
-5.35487	38.2289	Gbif	ES
-5.35286	37.7847	Gbif	ES
-5.35	33.55	Gbif	MA	X
-5.3485	38.1377	Gbif	ES
-5.33218	37.8487	Gbif	ES
-5.3235	37.8767	Gbif	ES
-5.32128	37.9187	Gbif	ES
-5.31862	38.4795	Gbif	ES
-5.315	36.442	Gbif	ES
-5.31475	38.3252	Gbif	ES
-5.3	38.56	Gbif	ES
-5.3	42.24	Gbif	ES	X
-5.29736	37.9112	Gbif	ES
-5.29	38.29	Gbif	ES
-5.288	36.659	Gbif	ES
-5.27	37.84	Gbif	ES
-5.27	41.39	Gbif	ES
-5.26667	36.9333	Gbif	ES
-5.24509	38.1813	Gbif	ES
-5.18	36.44	Gbif	ES	X
-5.18	38.47	Gbif	ES
-5.18	38.56	Gbif	ES
-5.18	38.65	Gbif	ES
-5.17966	38.133	Gbif	ES
-5.17	38.2	Gbif	ES
-5.16753	37.98	Gbif	ES
-5.16667	34.45	Gbif	MA	X
-5.16667	41.15	Gbif	ES	X
-5.16508	38.4053	Gbif	ES
-5.16	37.75	Gbif	ES
-5.15766	38.4647	Gbif	ES
-5.14346	39.2346	Gbif	ES	X
-5.13987	38.4139	Gbif	ES
-5.13781	37.8962	Gbif	ES
-5.13172	38.3867	Gbif	ES
-5.12	36.66	Gbif	ES
-5.11748	38.2055	Gbif	ES
-5.11215	36.4762	Gbif	ES
-5.10081	38.4674	Gbif	ES
-5.09999	38.4173	Gbif	ES
-5.09995	38.5378	Gbif	ES
-5.08333	35.05	Gbif	MA	X
-5.07529	38.5094	Gbif	ES	X
-5.07368	36.6812	Gbif	ES
-5.063	36.6	Gbif	ES	X
-5.063	36.627	Gbif	ES
-5.06206	38.4155	Gbif	ES
-5.0614	38.5762	Gbif	ES
-5.06103	36.6927	Gbif	ES
-5.06	38.2	Gbif	ES
-5.06	38.38	Gbif	ES
-5.05934	38.5204	Gbif	ES
-5.05	38.11	Gbif	ES	X
-5.04803	38.4915	Gbif	ES
-5.04	37.83	Gbif	ES
-5.04	41.71	Gbif	ES	X
-5.03914	36.6941	Gbif	ES
-5.03905	36.6941	Gbif	ES
-5.02697	38.3783	Gbif	ES
-5.02604	36.7041	Gbif	ES
-5.02437	38.1695	Gbif	ES
-5.01562	36.691	Gbif	ES
-5.01	36.66	Gbif	ES
-5.00571	36.7571	Gbif	ES
-4.99164	37.9674	Gbif	ES
-4.99147	38.0944	Gbif	ES
-4.99144	38.2124	Gbif	ES
-4.97367	38.0859	Gbif	ES
-4.96757	36.7086	Gbif	ES
-4.96259	38.0882	Gbif	ES
-4.95	38.47	Gbif	ES
-4.95	38.56	Gbif	ES
-4.94	38.11	Gbif	ES
-4.91067	36.6772	Gbif	ES
-4.90733	36.6469	Gbif	ES
-4.90728	36.6468	Gbif	ES
-4.9069	38.1588	Gbif	ES
-4.89309	38.4976	Gbif	ES
-4.88565	38.6112	Gbif	ES
-4.87497	38.6086	Gbif	ES
-4.87	40	Gbif	ES	X
-4.843	36.748	Gbif	ES
-4.83	38.65	Gbif	ES
-4.82424	38.5499	Gbif	ES
-4.82	37.84	Gbif	ES
-4.82	37.93	Gbif	ES
-4.81537	38.5254	Gbif	ES	X
-4.79	36.85	Gbif	ES
-4.77484	38.5469	Gbif	ES
-4.76265	38.4826	Gbif	ES
-4.75	40	Gbif	ES
-4.7398	38.3056	Gbif	ES
-4.73	36.54	Gbif	ES	X
-4.7	37.58	Gbif	ES	X
-4.68	41.71	Gbif	ES	X
-4.67068	38.3388	Gbif	ES
-4.67	41.35	Gbif	ES	X
-4.67	41.44	Gbif	ES
-4.64304	38.3027	Gbif	ES
-4.64	40	Gbif	ES
-4.63333	33.8333	Gbif	MA	X
-4.59	37.67	Gbif	ES
-4.57028	38.3611	Gbif	ES
-4.57	36.94	Gbif	ES
-4.57	36.95	Gbif	ES
-4.556	36.96	Gbif	ES
-4.55277	38.3127	Gbif	ES
-4.55084	38.2941	Gbif	ES
-4.54388	38.2302	Gbif	ES
-4.54289	38.2393	Gbif	ES
-4.53847	38.3174	Gbif	ES
-4.53049	38.3466	Gbif	ES
-4.52593	38.0204	Gbif	ES	X
-4.52456	38.3224	Gbif	ES
-4.48	38.03	Gbif	ES	X
-4.47	37.48	Gbif	ES
-4.44	41.99	Gbif	ES
-4.42	41	Gbif	ES	X
-4.37575	37.4929	Gbif	ES
-4.37523	37.4916	Gbif	ES
-4.37502	38.1275	Gbif	ES
-4.37281	37.492	Gbif	ES
-4.37	37.94	Gbif	ES
-4.37	38.12	Gbif	ES
-4.37	38.21	Gbif	ES
-4.37	38.3	Gbif	ES
-4.36981	37.5018	Gbif	ES	X
-4.36915	37.4996	Gbif	ES
-4.36	37.85	Gbif	ES
-4.36	38.11	Gbif	ES
-4.3549	37.4861	Gbif	ES
-4.35	37.3	Gbif	ES	X
-4.35	37.39	Gbif	ES
-4.35	37.48	Gbif	ES
-4.35	37.57	Gbif	ES
-4.34502	37.3271	Gbif	ES
-4.34	39.61	Gbif	ES	X
-4.33222	37.3279	Gbif	ES
-4.33	42.17	Gbif	ES	X
-4.32	35	Gbif	MA	X
-4.32	41.99	Gbif	ES
-4.316	36.719	Gbif	ES	X
-4.30885	37.4067	Gbif	ES
-4.30552	38.2141	Gbif	ES
-4.3	40.64	Gbif	ES
-4.2918	37.4414	Gbif	ES
-4.28951	38.2463	Gbif	ES
-4.28333	34.1833	Gbif	MA	X
-4.26	38.39	Gbif	ES
-4.25821	37.522	Gbif	ES
-4.25	38.03	Gbif	ES
-4.25	38.21	Gbif	ES
-4.25	38.3	Gbif	ES
-4.22889	38.3047	Gbif	ES
-4.18	40.55	Gbif	ES	X
-4.18	40.73	Gbif	ES
-4.15	38.66	Gbif	ES
-4.14	38.63	Gbif	ES	X
-4.13	37.58	Gbif	ES
-4.12	36.77	Gbif	ES
-4.1	41.75	Gbif	ES	X
-4.06	40.46	Gbif	ES	X
-4.049	36.875	Gbif	ES
-4.03636	38.2569	Gbif	ES
-4.03333	41.05	Gbif	ES
-4.01667	36.9333	Gbif	ES
-4.00726	38.3204	Gbif	ES
-3.97	42.89	Gbif	ES	X
-3.94	40.28	Gbif	ES
-3.94	40.46	Gbif	ES
-3.94	40.55	Gbif	ES
-3.93	40.19	Gbif	ES
-3.9	37.58	Gbif	ES	X
-3.9	37.67	Gbif	ES
-3.89919	38.2947	Gbif	ES
-3.87197	38.3267	Gbif	ES
-3.87	36.903	Gbif	ES
-3.86171	38.3366	Gbif	ES
-3.86098	38.2839	Gbif	ES
-3.84733	38.2976	Gbif	ES
-3.82	40.01	Gbif	ES	X
-3.82	40.37	Gbif	ES
-3.82	40.38	Gbif	ES
-3.82	40.55	Gbif	ES
-3.82	40.64	Gbif	ES
-3.81441	38.3238	Gbif	ES
-3.81	39.65	Gbif	ES	X
-3.81	39.83	Gbif	ES
-3.81	39.92	Gbif	ES
-3.80298	38.28	Gbif	ES	X
-3.79	36.787	Gbif	ES
-3.78	36.86	Gbif	ES
-3.77	40.51	Gbif	ES	X
-3.75	39.34	Gbif	ES	X
-3.7	39.83	Gbif	ES
-3.7	40.01	Gbif	ES
-3.7	40.37	Gbif	ES
-3.7	40.46	Gbif	ES
-3.68333	41.2833	Gbif	ES
-3.67	36.77	Gbif	ES	X
-3.67	36.86	Gbif	ES
-3.67	42.32	Gbif	ES	X
-3.63333	41.2333	Gbif	ES	X
-3.59	40.55	Gbif	ES
-3.59	40.73	Gbif	ES
-3.58	40.28	Gbif	ES
-3.58	40.46	Gbif	ES
-3.56	37.13	Gbif	ES	X
-3.55	37.6497	Gbif	ES
-3.53918	37.7455	Gbif	ES
-3.53909	37.7454	Gbif	ES
-3.53898	37.7456	Gbif	ES
-3.53877	37.7456	Gbif	ES
-3.52847	37.7471	Gbif	ES
-3.52842	37.7471	Gbif	ES
-3.51164	37.7435	Gbif	ES
-3.51158	37.7434	Gbif	ES
-3.51138	37.6923	Gbif	ES
-3.51118	37.6922	Gbif	ES
-3.51	37.72	Gbif	ES
-3.50645	37.7784	Gbif	ES
-3.50637	37.7783	Gbif	ES
-3.50615	37.7783	Gbif	ES
-3.50598	37.7783	Gbif	ES
-3.49427	37.7806	Gbif	ES
-3.49425	37.7806	Gbif	ES
-3.48675	37.7873	Gbif	ES
-3.48673	37.7873	Gbif	ES
-3.47973	37.6797	Gbif	ES
-3.47971	37.6797	Gbif	ES
-3.47	40.37	Gbif	ES
-3.47	40.46	Gbif	ES
-3.47	40.64	Gbif	ES
-3.47	40.73	Gbif	ES
-3.47	40.83	Gbif	ES
-3.46976	37.8179	Gbif	ES
-3.46975	37.8178	Gbif	ES
-3.45	37.13	Gbif	ES	X
-3.45	37.22	Gbif	ES
-3.43333	37.3	Gbif	ES
-3.42665	37.6699	Gbif	ES
-3.41945	37.6694	Gbif	ES
-3.41005	37.8829	Gbif	ES
-3.36747	38.3999	Gbif	ES
-3.35	40.92	Gbif	ES
-3.2906	37.7445	Gbif	ES
-3.28	37.81	Gbif	ES
-3.26667	40.9667	Gbif	ES
-3.23	40.83	Gbif	ES
-3.17	37.18	Gbif	ES
-3.16667	41.9833	Gbif	ES	X
-3.15	40.6333	Gbif	ES	X
-3.13218	37.6367	Gbif	ES	X
-3.11	40.29	Gbif	ES	X
-3.11	40.92	Gbif	ES
-3.09819	37.8165	Gbif	ES
-3.041	40.728	Gbif	ES
-3.03333	40.45	Gbif	ES
-3.01345	38.0761	Gbif	ES	X
-3	37.31	Gbif	ES
-3	38.84	Gbif	ES
-3	40.29	Gbif	ES
-2.97587	37.7659	Gbif	ES
-2.94946	38.3708	Gbif	ES
-2.949	37.907	Gbif	ES
-2.94044	37.3964	Gbif	ES
-2.94034	38.3905	Gbif	ES
-2.937	37.952	Gbif	ES
-2.92651	37.8685	Gbif	ES
-2.92014	37.9096	Gbif	ES
-2.9159	38.3857	Gbif	ES
-2.905	36.934	Gbif	ES
-2.90483	37.771	Gbif	ES
-2.89877	38.1642	Gbif	ES
-2.89784	37.8826	Gbif	ES
-2.893	36.934	Gbif	ES
-2.89269	37.8459	Gbif	ES
-2.892	37.907	Gbif	ES
-2.88311	37.8332	Gbif	ES
-2.881	37.889	Gbif	ES
-2.88	37.31	Gbif	ES
-2.88	37.85	Gbif	ES
-2.88	38.66	Gbif	ES
-2.88	38.93	Gbif	ES
-2.88	41.19	Gbif	ES
-2.87803	37.4581	Gbif	ES
-2.87	41.73	Gbif	ES	X
-2.86667	40.0667	Gbif	ES	X
-2.85846	37.8221	Gbif	ES
-2.8552	37.748	Gbif	ES	X
-2.85046	38.3019	Gbif	ES
-2.84779	37.751	Gbif	ES
-2.8443	37.1347	Gbif	ES
-2.83473	37.05	Gbif	ES	X
-2.81491	38.4633	Gbif	ES
-2.80499	38.3845	Gbif	ES
-2.7953	38.1535	Gbif	ES
-2.77	36.86	Gbif	ES	X
-2.77	37.85	Gbif	ES
-2.77	38.57	Gbif	ES	X
-2.76	38.93	Gbif	ES
-2.76	41.1	Gbif	ES	X
-2.76	41.19	Gbif	ES
-2.75189	38.4301	Gbif	ES
-2.746	37.231	Gbif	ES
-2.72243	36.9051	Gbif	ES
-2.72226	36.9051	Gbif	ES
-2.67859	38.1163	Gbif	ES
-2.66	36.86	Gbif	ES
-2.64878	38.0491	Gbif	ES	X
-2.64664	38.18	Gbif	ES
-2.64657	38.18	Gbif	ES
-2.638	40.961	Gbif	ES	X
-2.63	41.82	Gbif	ES
-2.59994	38.0662	Gbif	ES
-2.55	36.86	Gbif	ES
-2.54809	38.1233	Gbif	ES
-2.54	38.48	Gbif	ES
-2.54	38.57	Gbif	ES
-2.53	39.92	Gbif	ES	X
-2.48	38.62	Gbif	ES	X
-2.45	41.0333	Gbif	ES	X
-2.43333	37.95	Gbif	ES
-2.42	37.221	Gbif	ES
-2.41667	34.85	Gbif	MA	X
-2.41	39.92	Gbif	ES
-2.41	40.01	Gbif	ES	X
-2.397	37.203	Gbif	ES
-2.33333	40.4	Gbif	ES
-2.3	39.47	Gbif	ES	X
-2.29	40.01	Gbif	ES
-2.21667	40.0833	Gbif	ES
-2.21	37.04	Gbif	ES	X
-2.2	38.12	Gbif	ES	X
-2.19	38.3	Gbif	ES
-2.18	39.56	Gbif	ES	X
-2.17	40.01	Gbif	ES
-2.17	40.19	Gbif	ES
-2.13333	40.15	Gbif	ES
-2.13	40.94	Gbif	ES	X
-2.09	37.49	Gbif	ES
-2.08	38.3	Gbif	ES
-2.04	37.09	Gbif	ES
-2.04	37.63	Gbif	ES	X
-2.03333	40.4167	Gbif	ES
-2.0313	37.1957	Gbif	ES
-2.03	37.2	Gbif	ES
-2	40.35	Gbif	ES
-1.99805	37.2001	Gbif	ES
-1.98333	40.4	Gbif	ES
-1.98	37.13	Gbif	ES	X
-1.98	40.82	Gbif	ES	X
-1.97	38.21	Gbif	ES
-1.94038	37.1351	Gbif	ES
-1.93	40.37	Gbif	ES
-1.86	38.03	Gbif	ES	X
-1.84197	42.6697	Gbif	ES
-1.82	40.28	Gbif	ES
-1.79014	37.4243	Gbif	ES
-1.76667	40.0333	Gbif	ES	X
-1.75	41.32	Gbif	ES	X
-1.71038	39.6671	Gbif	ES	X
-1.71	39.92	Gbif	ES
-1.70494	42.5107	Gbif	ES	X
-1.70236	40.4635	Gbif	ES
-1.67	38.89	Gbif	ES	X
-1.6	39.29	Gbif	ES	X
-1.58	40.37	Gbif	ES
-1.56	37.86	Gbif	ES	X
-1.52	43.25	Gbif	ES	X
-1.51	38.38	Gbif	ES
-1.49	39.1	Gbif	ES	X
-1.49	39.19	Gbif	ES
-1.48	39.46	Gbif	ES
-1.48	39.55	Gbif	ES	X
-1.47	40.1	Gbif	ES	X
-1.37	39.19	Gbif	ES
-1.37	39.28	Gbif	ES
-1.36	39.64	Gbif	ES
-1.33333	34.8667	Gbif	DZ	X
-1.29499	37.8453	Gbif	ES	X
-1.29	39.21	Gbif	ES
-1.29	40.32	Gbif	ES
-1.27733	42.5681	Gbif	ES	X
-1.26	39.19	Gbif	ES
-1.24	39.73	Gbif	ES
-1.23458	42.5719	Gbif	ES
-1.23204	42.6619	Gbif	ES
-1.16	38.38	Gbif	ES	X
-1.15	38.92	Gbif	ES	X
-1.14	39.1	Gbif	ES
-1.14	39.19	Gbif	ES
-1.13333	40.1167	Gbif	ES
-1.125	41.073	Gbif	ES	X
-1.12254	42.4486	Gbif	ES
-1.12	39.91	Gbif	ES
-1.06	39.14	Gbif	ES
-1.05	38.47	Gbif	ES
-1.04961	42.4474	Gbif	ES	X
-1.03	39.19	Gbif	ES
-1.02	39.28	Gbif	ES
-1.02	39.46	Gbif	ES
-1.02	39.55	Gbif	ES
-1.01	39.82	Gbif	ES
-1.01	39.91	Gbif	ES
-0.97503	39.146	Gbif	ES
-0.97	38.62	Gbif	ES
-0.94	38.19	Gbif	ES	X
-0.94	38.61	Gbif	ES
-0.93	38.38	Gbif	ES
-0.93	38.56	Gbif	ES
-0.93	38.61	Gbif	ES
-0.92	38.61	Gbif	ES
-0.917	42.735	Gbif	ES
-0.9	38.27	Gbif	ES
-0.9	39.46	Gbif	ES
-0.89	39.82	Gbif	ES
-0.89	39.91	Gbif	ES
-0.83434	39.9542	Gbif	ES
-0.82	38.38	Gbif	ES
-0.82	38.46	Gbif	ES
-0.81	38.55	Gbif	ES
-0.81	38.59	Gbif	ES
-0.79	38.5	Gbif	ES	X
-0.79	39.45	Gbif	ES
-0.78	39.81	Gbif	ES
-0.77	38.51	Gbif	ES
-0.77	39.9	Gbif	ES
-0.74664	39.0517	Gbif	ES	X
-0.73	38.49	Gbif	ES
-0.73	39.5	Gbif	ES	X
-0.73	42.61	Gbif	ES	X
-0.726	42.615	Gbif	ES
-0.72	38.48	Gbif	ES
-0.71736	39.952	Gbif	ES
-0.69	38.73	Gbif	ES
-0.69	38.82	Gbif	ES
-0.59724	40.0397	Gbif	ES	X
-0.58	38.82	Gbif	ES
-0.57922	44.838	cbnsa	FR	X
-0.55	39.54	Gbif	ES
-0.48	38.37	Gbif	ES	X
-0.45	38.67	Gbif	ES
-0.42	39.99	Gbif	ES
-0.41	40.17	Gbif	ES
-0.36651	39.9445	Gbif	ES	X
-0.36305	40.0346	Gbif	ES	X
-0.35957	40.1245	Gbif	ES
-0.35	38.63	Gbif	ES	X
-0.35	38.72	Gbif	ES
-0.33	38.72	Gbif	ES
-0.32	38.66	Gbif	ES
-0.29	38.66	Gbif	ES
0	41.42	Gbif	ES
0.01	40.03	Gbif	ES	X
0.04	40.61	Gbif	ES	X
0.12	38.77	Gbif	ES	X
0.15	40.79	Gbif	ES
0.21749	44.8409	cbnsa	FR	X
0.26	40.88	Gbif	ES
0.31	41.39	Gbif	ES	X
0.33	42.15	Gbif	ES	X
0.38	40.89	Gbif	ES
0.54	41.66	Gbif	ES
0.71	41.79	Gbif	ES
0.8	41.13	Gbif	ES	X
0.84	41.35	Gbif	ES
0.84	41.44	Gbif	ES
0.88215	44.2769	cbnsa	FR	X
0.94343	44.4818	cbnsa	FR
0.96	41.44	Gbif	ES
0.96	41.53	Gbif	ES	X
0.97136	44.4183	cbnsa	FR
0.99564	44.3997	cbnsa	FR
1.02	41.49	Gbif	ES
1.03	41.22	Gbif	ES	X
1.03	41.31	Gbif	ES
1.03	41.4	Gbif	ES
1.0421	44.8347	cbnsa	FR	X
1.26	41.58	Gbif	ES	X
1.32	41.44	Gbif	ES
1.36667	35.4833	Gbif	DZ	X
1.38	41.68	Gbif	ES
1.62	41.77	Gbif	ES
1.71863	44.3142	cbnpmp	FR
1.74	41.77	Gbif	ES
1.77	41.586	Gbif	ES
1.77269	44.2946	cbnpmp	FR	X
1.842	41.605	Gbif	ES
1.92	41.54	Gbif	ES	X
2.04	41.36	Gbif	ES	X
2.1	41.41	Gbif	ES
2.1789	44.7411	Gbif	FR
2.18021	44.6511	Gbif	FR
2.18424	42.8751	cbnmed	FR
2.19224	44.648	cbnmc	FR	X
2.19726	44.651	cbnmc	FR
2.19888	44.6514	cbnmc	FR
2.21324	44.6531	cbnmc	FR
2.21934	43.0542	cbnmed	FR	X
2.22	41.5	Gbif	ES	X
2.26653	42.8801	cbnmed	FR
2.28	41.54	Gbif	ES
2.30541	42.8802	cbnmed	FR
2.30559	42.8803	cbnmed	FR
2.34	41.5	Gbif	ES
2.3439	43.266	cbnmed	FR
2.35894	42.9466	cbnmed	FR
2.43244	44.6527	Gbif	FR
2.44213	42.7289	cbnmed	FR	X
2.45015	42.9636	cbnmed	FR
2.46	41.6	Gbif	ES
2.50423	42.8108	cbnmed	FR
2.54166	43.331	cbnmed	FR
2.56584	42.9561	cbnmed	FR
2.57336	43.3232	cbnmed	FR
2.58	41.96	Gbif	ES	X
2.65674	42.8679	cbnmed	FR
2.67883	42.7496	cbnmed	FR
2.69	39.77	Gbif	ES
2.69545	48.3932	Gbif	FR
2.7	39.75	Gbif	ES	X
2.71884	42.8886	cbnmed	FR
2.76261	42.9605	cbnmed	FR
2.78567	43.8429	cbnpmp	FR
2.78755	42.7419	cbnmed	FR
2.79045	43.8759	cbnpmp	FR
2.80474	42.9825	cbnmed	FR
2.80643	48.4095	Gbif	FR
2.80651	43.9949	cbnpmp	FR
2.81334	48.3659	Gbif	FR
2.81443	43.2179	cbnmed	FR
2.81547	43.8573	cbnpmp	FR
2.82049	43.8593	cbnpmp	FR
2.82103	42.9939	cbnmed	FR
2.8232	43.8593	cbnpmp	FR
2.82687	43.8588	cbnpmp	FR
2.83829	48.3618	Gbif	FR	X
2.84333	43.8635	cbnpmp	FR
2.84744	43.8842	cbnpmp	FR
2.86931	43.8322	cbnpmp	FR
2.87938	43.3106	cbnmed	FR
2.88649	43.0636	cbnmed	FR
2.90432	42.6413	cbnmed	FR
2.91799	43.0044	cbnmed	FR
2.91979	43.7272	cbnpmp	FR	X
2.92332	43.0037	cbnmed	FR	X
2.92934	43.8396	cbnpmp	FR
2.9434	42.9918	cbnmed	FR
2.95423	42.5309	cbnmed	FR	X
2.96683	42.7856	cbnmed	FR
3.00504	43.1856	cbnmed	FR
3.00854	43.665	cbnmed	FR
3.02475	46.03	cbnmc	FR	X
3.03467	43.4038	cbnmed	FR
3.03762	43.6557	cbnmed	FR
3.04908	43.4161	cbnmed	FR
3.07024	45.5799	cbnmc	FR
3.07427	43.6768	cbnmed	FR
3.08473	43.1078	cbnmed	FR	X
3.09463	43.682	cbnmed	FR
3.11961	45.716	cbnmc	FR
3.12883	42.485	cbnmed	FR	X
3.13609	45.7724	cbnmc	FR
3.16266	45.4564	cbnmc	FR
3.17129	45.3228	cbnmc	FR
3.18111	43.6544	cbnmed	FR
3.18808	43.611	cbnmed	FR
3.19168	45.6585	cbnmc	FR
3.19814	45.5517	cbnmc	FR
3.19845	45.5484	cbnmc	FR
3.20127	43.8897	cbnpmp	FR
3.21085	45.2854	cbnmc	FR
3.21253	43.8008	cbnmed	FR
3.23126	45.4046	cbnmc	FR
3.23293	45.3841	cbnmc	FR
3.23891	45.3834	cbnmc	FR
3.26885	45.3878	cbnmc	FR
3.28025	45.5435	cbnmc	FR	X
3.2893	43.6327	cbnmed	FR
3.29051	45.4162	cbnmc	FR
3.29103	43.63	cbnmed	FR
3.29623	43.6688	cbnmed	FR
3.30795	43.6216	cbnmed	FR
3.31963	43.8638	cbnmed	FR
3.34033	43.6622	cbnmed	FR
3.3489	43.8671	cbnmed	FR
3.3493	43.6787	cbnmed	FR
3.3531	43.6449	cbnmed	FR
3.36864	43.5069	cbnmed	FR	X
3.36913	43.5074	cbnmed	FR
3.37803	43.6623	cbnmed	FR
3.3831	43.7055	cbnmed	FR
3.38658	43.5167	cbnmed	FR
3.38759	43.5189	cbnmed	FR
3.39644	45.1899	cbnmc	FR
3.40274	45.1707	cbnmc	FR
3.4157	43.3693	cbnmed	FR
3.43011	45.1576	cbnmc	FR
3.43123	44.1788	cbnmed	FR	X
3.43155	43.8355	cbnmed	FR
3.43914	45.1557	cbnmc	FR
3.4458	45.1481	cbnmc	FR
3.45188	45.1517	cbnmc	FR
3.45635	45.149	cbnmc	FR
3.45645	45.1495	cbnmc	FR
3.45748	45.1488	cbnmc	FR
3.46093	43.79	cbnmed	FR
3.46632	45.1482	cbnmc	FR
3.46948	45.1487	cbnmc	FR
3.49423	43.7162	cbnmed	FR
3.49762	45.0926	cbnmc	FR	X
3.51943	43.8467	cbnmed	FR
3.52718	45.0944	cbnmc	FR	X
3.55003	43.7342	cbnmed	FR
3.60763	43.502	cbnmed	FR	X
3.63333	44.05	Gbif	FR
3.64453	43.6649	cbnmed	FR
3.65331	43.9346	cbnmed	FR
3.67929	43.7001	cbnmed	FR
3.69943	43.6505	cbnmed	FR
3.72853	43.8216	cbnmed	FR
3.73273	43.7918	cbnmed	FR
3.74236	43.8119	cbnmed	FR
3.75495	43.9461	cbnmed	FR
3.77863	43.5515	cbnmed	FR
3.80959	43.8219	cbnmed	FR
3.81013	43.7315	cbnmed	FR
3.82794	43.7131	cbnmed	FR
3.82838	43.6311	cbnmed	FR
3.83274	43.7381	cbnmed	FR
3.85477	43.7597	cbnmed	FR
3.85515	43.7595	cbnmed	FR
3.85565	43.7597	cbnmed	FR
3.85618	43.6253	cbnmed	FR
3.85866	43.7538	cbnmed	FR
3.85873	43.7693	cbnmed	FR
3.85879	43.7574	cbnmed	FR
3.85957	43.7586	cbnmed	FR
3.86004	43.7577	cbnmed	FR
3.86058	43.7565	cbnmed	FR
3.86342	43.9012	cbnmed	FR
3.87493	43.61	cbnmed	FR
3.88256	44.0269	cbnmed	FR	X
3.88933	43.6577	cbnmed	FR
3.89743	43.6334	cbnmed	FR
3.89975	43.6581	cbnmed	FR
3.89994	43.6579	cbnmed	FR
3.91273	43.6622	cbnmed	FR
3.91432	43.7316	cbnmed	FR
3.92092	43.8012	cbnmed	FR
3.92598	43.8511	cbnmed	FR
3.92623	43.7225	cbnmed	FR
3.93793	43.6514	cbnmed	FR
3.94011	43.9388	cbnmed	FR
4.01723	43.8342	cbnmed	FR
4.02226	43.9196	cbnmed	FR
4.02252	43.9196	cbnmed	FR
4.02299	43.9199	cbnmed	FR
4.03851	43.7991	cbnmed	FR
4.05788	43.9335	cbnmed	FR
4.05794	43.9336	cbnmed	FR
4.13594	43.745	cbnmed	FR	X
4.42361	46.8094	Gbif	FR	X
4.51847	43.7119	cbnmed	FR
4.51979	43.7128	cbnmed	FR
4.52274	43.7138	cbnmed	FR
4.56253	43.9403	cbnmed	FR
4.682	43.7131	cbnmed	FR
4.69947	43.5789	cbnmed	FR
4.70151	43.5667	cbnmed	FR
4.70739	43.524	cbnmed	FR
4.70751	43.5248	cbnmed	FR
4.71734	43.5044	cbnmed	FR	X
4.72975	43.5076	cbnmed	FR
4.72994	43.5077	cbnmed	FR
4.73013	44.2845	cbnmed	FR
4.73574	44.3236	cbnmed	FR
4.74753	44.5556	cbnalpin	FR
4.77903	44.3396	cbnalpin	FR
4.78924	44.3133	cbnalpin	FR
4.79478	44.3284	cbnalpin	FR
4.80828	44.3779	cbnalpin	FR
4.80913	43.6379	cbnmed	FR
4.81093	43.9466	cbnmed	FR
4.81283	43.5662	cbnmed	FR
4.81503	44.5534	cbnalpin	FR
4.81953	45.1811	cbnalpin	FR
4.81953	45.1946	cbnalpin	FR
4.81953	45.2081	cbnalpin	FR
4.82403	44.5421	cbnalpin	FR	X
4.82527	44.0966	cbnmed	FR	X
4.82743	43.5592	cbnmed	FR
4.82958	44.3098	cbnalpin	FR
4.83268	44.3043	cbnalpin	FR
4.83978	44.4476	cbnalpin	FR
4.83978	45.1564	cbnalpin	FR
4.84878	45.0686	cbnalpin	FR	X
4.84879	44.2946	cbnalpin	FR
4.86628	44.449	cbnalpin	FR
4.88027	45.5209	cbnalpin	FR	X
4.88252	45.5209	cbnalpin	FR
4.88283	43.4833	cbnmed	FR	X
4.9034	45.5348	cbnalpin	FR
4.90351	45.5348	cbnalpin	FR
4.93807	43.606	cbnmed	FR
4.94329	44.2834	cbnalpin	FR
4.9534	44.1053	cbnmed	FR
4.95359	44.1041	cbnmed	FR
4.95505	44.4467	cbnalpin	FR
4.96429	44.4504	cbnalpin	FR
4.96441	44.4502	cbnalpin	FR
5.01975	44.19	cbnmed	FR
5.01979	44.7311	cbnalpin	FR
5.01979	44.8661	cbnalpin	FR
5.02128	44.4466	cbnalpin	FR
5.02603	43.5641	cbnmed	FR
5.03257	44.1893	cbnmed	FR
5.04454	45.1001	cbnalpin	FR	X
5.04798	44.2203	cbnmed	FR
5.05213	43.9205	cbnmed	FR
5.0539	43.9616	cbnmed	FR
5.05463	44.0433	cbnmed	FR
5.06401	44.194	cbnmed	FR
5.09216	43.8189	cbnmed	FR
5.10189	43.9298	cbnmed	FR
5.10779	44.3168	cbnalpin	FR
5.11126	44.2215	cbnmed	FR
5.11132	44.0831	cbnmed	FR
5.11188	43.8994	cbnmed	FR
5.11327	43.906	cbnmed	FR
5.11362	44.3777	cbnalpin	FR
5.11429	44.7289	cbnalpin	FR
5.12555	44.3576	cbnalpin	FR
5.13316	43.9847	cbnmed	FR
5.14442	44.3638	cbnalpin	FR
5.15359	43.7504	cbnmed	FR
5.17456	44.0774	cbnmed	FR
5.17888	44.01	cbnmed	FR
5.18241	43.9791	cbnmed	FR
5.1909	43.9356	cbnmed	FR
5.19249	44.0658	cbnmed	FR
5.19402	44.0068	cbnmed	FR	X
5.20153	43.9124	cbnmed	FR
5.2031	44.0247	cbnmed	FR
5.20648	44.303	cbnalpin	FR
5.20714	44.2407	cbnalpin	FR
5.20824	43.5296	cbnmed	FR
5.20905	43.8585	cbnmed	FR
5.21055	43.7512	cbnmed	FR
5.21105	44.2744	cbnalpin	FR
5.21152	43.7506	cbnmed	FR
5.21343	43.7507	cbnmed	FR
5.21353	43.876	cbnmed	FR
5.21434	44.3858	cbnalpin	FR
5.21835	43.875	cbnmed	FR
5.22591	43.9502	cbnmed	FR
5.23087	43.5879	cbnmed	FR
5.23298	43.5895	cbnmed	FR
5.23579	44.6794	cbnalpin	FR	X
5.24909	43.8957	cbnmed	FR
5.27617	43.9182	cbnmed	FR
5.27983	43.9322	cbnmed	FR
5.28057	44.3406	cbnalpin	FR
5.2808	44.2654	cbnalpin	FR
5.28448	43.9243	cbnmed	FR
5.28661	44.3469	cbnalpin	FR
5.30323	43.9475	cbnmed	FR
5.31679	45.1541	cbnalpin	FR
5.32294	43.7648	cbnmed	FR
5.32674	43.9386	cbnmed	FR
5.33107	44.031	cbnmed	FR
5.34551	43.8042	cbnmed	FR
5.35382	44.4132	cbnalpin	FR
5.35692	43.9229	cbnmed	FR
5.35818	43.2294	cbnmed	FR	X
5.359	43.9223	cbnmed	FR
5.36667	43.5833	Gbif	FR
5.3708	44.7514	cbnalpin	FR
5.3708	44.7536	cbnalpin	FR
5.37195	43.3665	cbnmed	FR
5.3771	44.1212	cbnmed	FR
5.37914	44.1236	cbnmed	FR
5.38205	44.7986	cbnalpin	FR
5.3843	44.4994	cbnalpin	FR
5.38574	44.1273	cbnmed	FR
5.38655	44.8144	cbnalpin	FR
5.3888	44.7514	cbnalpin	FR
5.39375	43.4544	cbnmed	FR
5.39557	43.9745	cbnmed	FR
5.39665	43.2396	cbnmed	FR
5.4023	44.3959	cbnalpin	FR
5.40671	43.6625	cbnmed	FR
5.4068	44.8391	cbnalpin	FR
5.40681	44.1754	cbnalpin	FR
5.40943	44.0924	cbnmed	FR
5.41333	44.0444	cbnmed	FR
5.41518	43.8471	cbnmed	FR
5.41896	43.2664	cbnmed	FR
5.4193	43.7551	cbnmed	FR
5.42609	44.0757	cbnmed	FR
5.4285	44.0368	cbnmed	FR
5.43156	44.1844	cbnalpin	FR
5.43872	43.9115	cbnmed	FR
5.44723	43.529	cbnmed	FR
5.44919	44.0826	cbnmed	FR
5.451	43.5067	cbnmed	FR	X
5.45878	44.1306	cbnalpin	FR
5.46351	43.4051	cbnmed	FR
5.46583	44.1386	Gbif	FR
5.46667	43.4167	Gbif	FR
5.46864	43.5462	cbnmed	FR
5.47473	44.1246	cbnalpin	FR
5.48105	44.6996	cbnalpin	FR
5.48153	44.1219	cbnalpin	FR
5.48263	43.3393	cbnmed	FR
5.4862	44.1432	cbnalpin	FR
5.48683	43.9259	cbnmed	FR
5.48923	44.0392	cbnmed	FR
5.4903	43.3215	cbnmed	FR
5.49313	44.0294	cbnmed	FR
5.5102	44.1112	cbnalpin	FR
5.51706	44.3779	cbnalpin	FR
5.51785	43.3115	cbnmed	FR
5.52155	44.6884	cbnalpin	FR
5.52381	44.3734	cbnalpin	FR
5.52381	44.3756	cbnalpin	FR
5.52679	43.3691	cbnmed	FR
5.52758	43.3208	cbnmed	FR
5.52847	44.1199	cbnalpin	FR
5.53028	43.9851	cbnalpin	FR
5.53833	44.0179	cbnalpin	FR	X
5.5397	44.1013	cbnalpin	FR
5.5412	44.2134	cbnalpin	FR
5.55531	44.5601	cbnalpin	FR	X
5.55656	44.0556	cbnalpin	FR
5.55667	44.0559	cbnalpin	FR
5.56653	43.9476	cbnalpin	FR
5.57529	43.6892	cbnmed	FR
5.59279	43.1877	cbnmed	FR
5.59356	44.0809	cbnalpin	FR
5.59449	43.9517	cbnalpin	FR
5.5955	43.9771	cbnalpin	FR
5.59888	43.9796	cbnalpin	FR
5.60212	43.2122	cbnmed	FR
5.60473	43.349	cbnmed	FR
5.60871	44.1688	cbnalpin	FR
5.61844	43.4967	cbnmed	FR
5.63526	43.8837	cbnalpin	FR
5.63671	43.8828	cbnalpin	FR
5.64184	43.8838	cbnalpin	FR
5.65416	43.2719	cbnmed	FR
5.65904	43.8752	cbnalpin	FR
5.69032	44.0921	cbnalpin	FR
5.69328	43.3308	cbnmed	FR
5.69391	43.7899	cbnalpin	FR
5.69449	43.3256	cbnmed	FR
5.69581	43.1711	cbnmed	FR
5.69831	44.1765	cbnalpin	FR
5.69931	44.3149	cbnalpin	FR
5.70831	44.3149	cbnalpin	FR
5.71314	43.9046	cbnalpin	FR
5.71318	43.2151	cbnmed	FR
5.71409	43.8066	cbnalpin	FR
5.71451	43.807	cbnalpin	FR
5.71538	43.1635	cbnmed	FR
5.71667	43.3333	Gbif	FR
5.71798	43.3297	cbnmed	FR
5.71922	43.9073	cbnalpin	FR
5.72055	43.6165	cbnmed	FR
5.7264	43.2406	cbnmed	FR
5.72857	43.9121	cbnalpin	FR
5.73348	43.9764	cbnalpin	FR
5.73537	43.5306	cbnmed	FR	X
5.74523	43.9211	cbnalpin	FR
5.74648	43.7202	cbnmed	FR
5.74859	43.7557	cbnalpin	FR
5.75454	43.1946	cbnmed	FR
5.75509	43.918	cbnalpin	FR
5.75644	43.2109	cbnmed	FR
5.75876	43.2234	cbnmed	FR
5.76119	43.2345	cbnmed	FR
5.77204	43.9543	cbnalpin	FR
5.7727	43.8274	cbnalpin	FR
5.77525	44.0449	cbnalpin	FR
5.77582	44.0651	cbnalpin	FR
5.78256	44.3644	cbnalpin	FR
5.78257	44.0471	cbnalpin	FR
5.78481	44.4791	cbnalpin	FR
5.7967	43.1628	cbnmed	FR
5.79987	43.4483	cbnmed	FR
5.8	43.2	Gbif	FR
5.80157	43.4481	cbnmed	FR
5.80354	43.6773	cbnmed	FR
5.81857	44.2226	cbnalpin	FR
5.82598	43.1183	cbnmed	FR
5.82848	43.2082	cbnmed	FR
5.83083	43.1198	cbnmed	FR
5.83207	44.2271	cbnalpin	FR
5.83296	44.0188	cbnalpin	FR
5.85103	43.5685	cbnmed	FR
5.85358	43.1667	cbnmed	FR
5.85518	44.0651	cbnalpin	FR
5.87055	43.6685	cbnmed	FR
5.87116	43.8324	cbnalpin	FR
5.87145	43.8278	cbnalpin	FR
5.87215	43.8312	cbnalpin	FR
5.87348	43.0913	cbnmed	FR	X
5.88486	43.743	cbnalpin	FR
5.88591	43.3589	cbnmed	FR
5.88607	44.3621	cbnalpin	FR
5.89334	43.7491	cbnalpin	FR
5.89448	43.974	cbnalpin	FR
5.91018	43.1675	cbnmed	FR
5.91041	43.7578	cbnalpin	FR
5.91758	43.9864	cbnalpin	FR
5.92114	43.1388	cbnmed	FR
5.93198	43.1337	cbnmed	FR
5.93333	43.1833	Gbif	FR
5.93413	43.1276	cbnmed	FR
5.94155	43.6522	cbnmed	FR
5.94496	43.1517	cbnmed	FR
5.94569	43.1508	cbnmed	FR
5.9471	43.1522	cbnmed	FR
5.94973	43.2796	cbnmed	FR
5.95005	43.9836	cbnalpin	FR
5.95026	44.1146	cbnalpin	FR
5.95034	43.9834	cbnalpin	FR
5.95505	44.1317	cbnalpin	FR
5.96032	44.5894	cbnalpin	FR
5.96146	43.7333	cbnalpin	FR
5.97457	43.3556	cbnmed	FR
5.98244	43.2508	cbnmed	FR
5.98469	43.2022	cbnmed	FR
5.99248	43.2082	cbnmed	FR
5.99374	43.1567	cbnmed	FR
6.00399	43.2453	cbnmed	FR
6.01063	43.1249	cbnmed	FR
6.01948	43.1067	cbnmed	FR
6.01969	43.9665	cbnalpin	FR
6.01973	43.7491	cbnalpin	FR
6.02333	43.9796	cbnalpin	FR
6.02689	43.8927	cbnalpin	FR
6.02779	43.1401	cbnmed	FR
6.03007	44.5579	cbnalpin	FR	X
6.03534	43.6962	cbnalpin	FR
6.04045	43.9838	cbnalpin	FR
6.04448	43.1992	cbnmed	FR
6.04466	43.7167	cbnalpin	FR
6.04529	43.7169	cbnalpin	FR
6.04559	43.7172	cbnalpin	FR
6.06157	44.5804	cbnalpin	FR
6.06667	43.2333	Gbif	FR
6.07798	43.0932	cbnmed	FR	X
6.07862	43.7293	cbnalpin	FR
6.08704	43.7182	cbnalpin	FR
6.08991	43.7025	cbnmed	FR
6.09334	43.3643	cbnmed	FR
6.09578	43.1587	cbnmed	FR
6.10717	44.1369	cbnalpin	FR
6.11698	44.1444	cbnalpin	FR
6.1187	44.1108	cbnalpin	FR	X
6.12233	43.8694	cbnalpin	FR
6.12943	43.1213	cbnmed	FR
6.13107	43.8467	cbnalpin	FR
6.13448	43.1112	cbnmed	FR
6.13506	43.8703	cbnalpin	FR
6.15779	43.9031	cbnalpin	FR
6.15984	43.8572	cbnalpin	FR
6.16203	43.7949	cbnalpin	FR
6.17198	43.8609	cbnalpin	FR
6.21601	43.7691	cbnmed	FR
6.21667	43.3667	Gbif	FR
6.22189	43.4421	cbnmed	FR
6.24327	43.3334	cbnmed	FR
6.24623	43.3304	cbnmed	FR
6.28124	43.419	cbnmed	FR
6.28333	43.3167	Gbif	FR
6.28647	43.4132	cbnmed	FR
6.28802	43.4072	cbnmed	FR
6.28824	43.3206	cbnmed	FR
6.28826	43.3831	cbnmed	FR
6.29017	43.3856	cbnmed	FR
6.31198	43.3948	cbnmed	FR
6.31393	43.3967	cbnmed	FR
6.31563	43.3963	cbnmed	FR
6.32215	43.4179	cbnmed	FR
6.32431	43.3962	cbnmed	FR
6.3338	43.3745	cbnmed	FR
6.34078	43.4001	cbnmed	FR
6.34327	43.7013	cbnmed	FR
6.3469	43.6739	cbnmed	FR
6.36877	43.3801	cbnmed	FR
6.37048	43.6243	cbnmed	FR
6.37441	43.3442	cbnmed	FR
6.37967	43.5302	cbnmed	FR	X
6.38531	43.7284	cbnmed	FR
6.38739	43.7286	cbnmed	FR
6.39697	43.6594	cbnmed	FR
6.3991	43.7923	cbnalpin	FR
6.40731	43.6595	cbnmed	FR
6.41025	43.3465	cbnmed	FR
6.43528	43.6614	cbnmed	FR
6.44048	43.6198	cbnmed	FR
6.47848	43.6332	cbnmed	FR
6.49943	43.6769	cbnmed	FR
6.5023	43.6763	cbnmed	FR
6.5043	43.6713	cbnmed	FR
6.54148	43.6332	cbnmed	FR
6.54908	43.5329	cbnmed	FR
6.55419	43.6692	cbnmed	FR
6.57149	43.5492	cbnmed	FR
6.58648	43.2283	cbnmed	FR	X
6.59746	43.5779	cbnmed	FR
6.61034	43.5059	cbnmed	FR
6.61828	43.5116	cbnmed	FR
6.64205	43.5649	cbnmed	FR
6.65336	43.6103	cbnmed	FR
6.65618	43.5039	cbnmed	FR	X
6.6601	43.6908	cbnmed	FR
6.66248	43.5953	cbnmed	FR
6.67542	43.6115	cbnmed	FR
6.71268	43.5705	cbnmed	FR
6.72985	43.9639	cbnalpin	FR
6.73783	43.4354	cbnmed	FR
6.74239	43.5447	cbnmed	FR
6.75098	43.4757	cbnmed	FR
6.76627	43.4985	cbnmed	FR
6.79363	43.556	cbnmed	FR
6.80997	43.9478	cbnalpin	FR
6.82609	43.5135	cbnmed	FR
6.85448	43.4873	cbnmed	FR
6.86046	43.9049	cbnmed	FR
6.89031	43.5211	cbnmed	FR
6.93223	43.5992	cbnmed	FR
6.93737	43.6007	cbnmed	FR
6.9593	43.8858	cbnmed	FR
6.9711	43.6805	cbnmed	FR
7.01773	43.5578	cbnmed	FR	X
7.15363	43.9448	cbnmed	FR
7.19848	43.7302	cbnmed	FR
7.20908	43.768	cbnmed	FR
7.26253	43.7072	cbnmed	FR
7.30198	43.7392	cbnmed	FR
7.39913	43.8719	cbnmed	FR
7.40032	43.8717	cbnmed	FR
7.47043	43.8332	cbnmed	FR
8.54417	44.4931	Gbif	IT	X
9.15	42.3	Gbif	FR	X
9.2	41.4	Gbif	FR	X
9.4	41.9667	Gbif	FR	X
13.78	45.6486	Gbif	IT	X
14.9057	38.0633	Gbif	IT	X
16.4392	43.5089	Gbif	HR	X
16.7164	39.0164	Gbif	IT	X
17.0389	39.4522	Gbif	IT	X
18.95	42.2	Gbif	ME	X
20.4308	42.3803	Gbif	RS	X
20.4333	40.05	Gbif	GR	X
20.5333	41.5333	Gbif	MK	X
20.6428	41.3169	Gbif	MK
20.7	39.8167	Gbif	GR	X
20.7167	37.7667	Gbif	GR	X
20.8	41.1167	Gbif	MK	X
20.8333	41.1667	Gbif	MK
20.9167	40.9833	Gbif	MK
20.989	40.9126	Gbif	MK	X
21.0986	42.4089	Gbif	RS
21.1	48.68	Gbif	SK	X
21.2833	42.15	Gbif	RS
21.3403	41.0311	Gbif	MK	X
21.3667	39.9833	Gbif	GR
21.3667	38.5167	Gbif	GR	X
21.3833	39.95	Gbif	GR
21.3833	39.9667	Gbif	GR
21.3833	39.9833	Gbif	GR
21.3833	39.9333	Gbif	GR	X
21.3833	40.0167	Gbif	GR	X
21.3833	40.0333	Gbif	GR
21.4025	40.0936	Gbif	GR
21.4167	40.0333	Gbif	GR
21.4333	42	Gbif	MK	X
21.4833	40.15	Gbif	GR
21.5044	39.9947	Gbif	GR
21.5325	39.0361	Gbif	GR
21.5478	39.0278	Gbif	GR
21.55	39.8333	Gbif	GR
21.55	40.2833	Gbif	GR
21.5569	38.9892	Gbif	GR
21.5667	39.9	Gbif	GR
21.5747	38.8744	Gbif	GR
21.6	40.25	Gbif	GR
21.6167	39.6833	Gbif	GR
21.6167	39.7	Gbif	GR
21.6333	38.7	Gbif	GR	X
21.6333	39.6833	Gbif	GR
21.6375	39.5081	Gbif	GR	X
21.6547	39.5114	Gbif	GR
21.6667	39.6667	Gbif	GR
21.6667	41.5	Gbif	MK	X
21.6819	38.7769	Gbif	GR
21.6833	39.6833	Gbif	GR
21.6908	39.0144	Gbif	GR
21.6925	38.9919	Gbif	GR
21.7	40.0167	Gbif	GR	X
21.7475	39.4075	Gbif	GR
21.7622	38.89	Gbif	GR
21.7661	39.5881	Gbif	GR
21.7694	39.6628	Gbif	GR
21.7728	38.9139	Gbif	GR
21.8	40.15	Gbif	GR
21.8286	42.1981	Gbif	MK	X
21.8356	38.9075	Gbif	GR
21.8522	39.1942	Gbif	GR
21.8606	39.0631	Gbif	GR
21.8664	38.9008	Gbif	GR
21.8783	39.0108	Gbif	GR	X
21.8961	39.5781	Gbif	GR
21.9	37.15	Gbif	GR
21.9014	38.9775	Gbif	GR
21.9167	37.1333	Gbif	GR	X
21.9242	38.9147	Gbif	GR
21.9833	37.1833	Gbif	GR
21.9833	41.55	Gbif	MK
21.9922	42.555	Gbif	RS	X
22	42.55	Gbif	RS	X
22.0144	39.6647	Gbif	GR
22.0167	37.1833	Gbif	GR
22.0267	41.8472	Gbif	MK
22.0333	37.0833	Gbif	GR
22.0333	40.9	Gbif	GR
22.0333	40.3667	Gbif	GR	X
22.0333	41.85	Gbif	MK
22.037	39.1869	Gbif	GR
22.0469	39.6264	Gbif	GR
22.0472	39.21	Gbif	GR
22.0667	37.2167	Gbif	GR
22.1	40.8333	Gbif	GR
22.1036	39.1881	Gbif	GR
22.1106	39.5233	Gbif	GR	X
22.1167	38.0333	Gbif	GR	X
22.1333	40.8167	Gbif	GR	X
22.15	37.0833	Gbif	GR
22.1603	39.1311	Gbif	GR	X
22.1667	40.4667	Gbif	GR
22.2333	37	Gbif	GR	X
22.25	37.0833	Gbif	GR
22.2833	36.8333	Gbif	GR
22.3	41.7	Gbif	MK
22.3167	36.9167	Gbif	GR
22.3333	37.3333	Gbif	GR
22.3667	37.0667	Gbif	GR
22.3667	37.0833	Gbif	GR
22.3833	37	Gbif	GR
22.3833	37.0833	Gbif	GR
22.3833	41.6333	Gbif	MK	X
22.4167	36.9167	Gbif	GR
22.4333	36.6667	Gbif	GR	X
22.4333	36.9167	Gbif	GR
22.4333	36.7	Gbif	GR
22.4667	37.0167	Gbif	GR
22.4778	41.2611	Gbif	MK	X
22.5025	41.1392	Gbif	MK
22.5164	40.0497	Gbif	GR	X
22.5167	39.6167	Gbif	GR	X
22.5333	36.9167	Gbif	GR	X
22.5833	40.4667	Gbif	GR
22.5833	42.3833	Gbif	BG
22.5833	42.3833	vanS	BG
22.6333	41.25	Gbif	MK
22.7208	41.1875	Gbif	MK
22.7333	37.9	Gbif	GR
22.7333	37.75	Gbif	GR
22.7333	37.9	Gbif	GR
22.75	37.7	Gbif	GR
22.75	37.9	Gbif	GR
22.7667	39.6833	Gbif	GR
22.7667	41.1833	Gbif	GR
22.7833	42.25	Gbif	BG
22.7833	39.6833	Gbif	GR
22.7833	42.25	vanS	BG
22.8	37.5667	Gbif	GR	X
22.8	41.25	Gbif	GR
22.8167	37.5667	Gbif	GR
22.8167	39.7	Gbif	GR
22.8167	41.0167	Gbif	GR
22.8167	41.1833	Gbif	GR
22.8167	39.7	Gbif	GR
22.8167	40.8	Gbif	GR
22.8333	39.7	Gbif	GR
22.85	39.7	Gbif	GR
22.8633	40.4851	Gbif	GR
22.8667	42.7667	vanS	BG	X
22.8667	37.6333	Gbif	GR
22.8667	40.4833	Gbif	GR
22.8667	42.7667	Gbif	BG
22.8819	40.4978	Gbif	GR
22.8833	41	Gbif	GR	X
22.9	37.5667	Gbif	GR
22.9167	40.8833	Gbif	GR
22.9167	39.3833	Gbif	GR	X
22.9333	42	Gbif	BG	X
22.9333	37.5833	Gbif	GR
22.9333	38.0167	Gbif	GR	X
22.9333	42	vanS	BG
22.95	40.65	Gbif	GR
22.95	40.7	Gbif	GR
22.9667	40.8167	Gbif	GR
22.9667	41.9167	vanS	BG	X
22.9667	40.7333	Gbif	GR
22.9667	41.9167	Gbif	BG
22.975	37.9667	Gbif	GR
22.9833	40.6	Gbif	GR	X
22.9833	38.0167	Gbif	GR
22.9833	38.0333	Gbif	GR
23	36.65	Gbif	GR	X
23	37.8333	Gbif	GR
23	37.8667	Gbif	GR
23	38.0333	Gbif	GR	X
23.0333	37.8167	Gbif	GR
23.0333	39.3333	Gbif	GR	X
23.0333	37.6167	Gbif	GR	X
23.05	37.6333	Gbif	GR
23.0667	37.6333	Gbif	GR
23.0667	37.7833	Gbif	GR
23.0833	37.7667	Gbif	GR
23.1	37.6667	Gbif	GR
23.1164	40.5831	Gbif	GR	X
23.1167	41.9	vanS	BG	X
23.1167	41.9	Gbif	BG
23.1333	37.925	Gbif	GR
23.1333	40.4833	Gbif	GR
23.15	37.6333	Gbif	GR
23.15	40.3833	Gbif	GR
23.1667	40.3833	Gbif	GR
23.1833	38.05	Gbif	GR
23.2167	41.4667	vanS	BG
23.2167	41.4667	Gbif	BG
23.25	37.35	Gbif	GR
23.2667	41.0833	Gbif	GR	X
23.2833	40.4833	Gbif	GR
23.2833	41.45	Gbif	BG
23.2833	41.45	vanS	BG
23.3	41.4833	Gbif	BG
23.3	41.4833	vanS	BG
23.3333	37.3333	Gbif	GR	X
23.3333	38.3833	Gbif	GR
23.3667	40.45	Gbif	GR
23.3774	40.0333	Gbif	GR	X
23.3781	40.1367	Gbif	GR
23.3833	41.9167	Gbif	BG
23.3833	38.4333	Gbif	GR
23.3833	41.9167	vanS	BG
23.4	37.4167	Gbif	GR
23.4	38.3833	Gbif	GR
23.4333	38.4667	Gbif	GR
23.4333	40.4	Gbif	GR
23.4333	40.4667	Gbif	GR
23.4667	38.4667	Gbif	GR
23.4667	40.4167	Gbif	GR
23.4833	37.45	Gbif	GR
23.4833	40.05	Gbif	GR
23.5	38.0833	Gbif	GR
23.5167	38.0667	Gbif	GR
23.5167	38.0833	Gbif	GR
23.5167	38.1	Gbif	GR
23.5333	38.1	Gbif	GR
23.5333	38.4333	Gbif	GR
23.55	41.0833	Gbif	GR	X
23.55	41.8833	Gbif	BG
23.55	41.8833	vanS	BG
23.5667	41.4167	vanS	BG
23.5667	41.8667	vanS	BG	X
23.5667	41.95	vanS	BG
23.5667	41.4167	Gbif	BG
23.5667	41.8667	Gbif	BG
23.5667	41.95	Gbif	BG
23.6167	42	vanS	BG	X
23.6167	42	Gbif	BG
23.6667	39.9667	Gbif	GR	X
23.7167	41.4833	vanS	BG
23.7167	41.4833	Gbif	BG
23.7333	41.0833	Gbif	GR
23.7519	40.2114	Gbif	GR
23.8	38	Gbif	GR	X
23.8667	38.0497	Gbif	GR
23.8667	38.0667	Gbif	GR
23.8667	38.2	Gbif	GR
23.8667	38.05	Gbif	GR
23.8833	38.0667	Gbif	GR
23.8833	38.0667	Gbif	GR
23.8833	38.1	Gbif	GR
23.9	38.0833	Gbif	GR
23.9	38.1	Gbif	GR
23.9	38.25	Gbif	GR
23.9167	38.1167	Gbif	GR
23.9167	38.25	Gbif	GR
23.95	38.2667	Gbif	GR
23.9667	38.0167	Gbif	GR
23.9756	40.1	Gbif	GR	X
23.9833	38.0333	Gbif	GR
24.0667	39.3167	Gbif	GR	X
24.1167	38.3333	Gbif	GR	X
24.1472	35.59	Gbif	GR	X
24.15	38.3333	Gbif	GR
24.2833	42.0167	Gbif	BG
24.2833	42.0167	vanS	BG	X
24.4	36.7	Gbif	GR
24.4164	36.6831	Gbif	GR	X
24.4333	37.4333	Gbif	GR
24.4833	37.1833	Gbif	GR	X
24.5	37.1497	Gbif	GR	X
24.5667	36.8	Gbif	GR	X
24.6664	40.6664	Gbif	GR	X
24.7	40.7333	Gbif	GR
24.7167	37.8833	Gbif	GR
24.7833	37.9333	Gbif	GR
24.8	37.85	Gbif	GR
24.8	37.8667	Gbif	GR
24.8	37.9333	Gbif	GR
24.8167	37.8333	Gbif	GR
24.82	37.85	Gbif	GR
24.8331	37.8331	Gbif	GR	X
24.9	37.85	Gbif	GR
24.9833	39.5333	Gbif	GR	X
25.0167	42.1333	vanS	BG
25.0167	37.65	Gbif	GR
25.0167	39.5333	Gbif	GR	X
25.0167	42.1333	Gbif	BG	X
25.05	36.9833	Gbif	GR	X
25.05	37.6333	Gbif	GR
25.0667	42.3833	vanS	BG
25.0667	42.3833	Gbif	BG
25.0833	37.6	Gbif	GR	X
25.1139	37.6081	Gbif	GR
25.3333	37.4167	Gbif	GR
25.3333	39.8167	Gbif	GR
25.3667	37.4167	Gbif	GR
25.3831	37.45	Gbif	GR
25.4333	37.1167	Gbif	GR
25.45	37.1167	Gbif	GR
25.4761	37.0528	Gbif	GR	X
25.4833	37.0667	Gbif	GR
25.4833	37.1333	Gbif	GR
25.5	37.0833	Gbif	GR	X
25.5167	37.1333	Gbif	GR
25.5667	37.15	Gbif	GR
25.5888	41.9738	vanS	BG
25.85	41.9333	Gbif	BG
25.85	41.9333	vanS	BG
25.8833	38.4833	Gbif	GR	X
25.9	41.8333	Gbif	BG	X
25.9	41.8333	vanS	BG
25.9167	41.9167	Gbif	BG
26	39.2167	Gbif	GR	X
26.05	38.3167	Gbif	GR	X
26.05	40.95	Gbif	GR	X
26.0667	41.7333	vanS	BG
26.0667	41.7333	Gbif	BG
26.1167	38.4833	Gbif	GR
26.1167	38.5333	Gbif	GR	X
26.2167	39.9333	vanS	TR
26.2167	39.9333	Gbif	TR
26.2333	39.8667	Gbif	TR
26.2333	39.95	Gbif	TR
26.2333	39.8667	vanS	TR
26.2333	39.95	vanS	TR
26.25	39.3167	Gbif	GR
26.25	39.95	Gbif	TR
26.3	39.85	Gbif	TR
26.3	41.75	vanS	BG
26.3333	42.15	Gbif	BG
26.3333	42.15	vanS	BG
26.35	40.0333	Gbif	TR	X
26.3667	40.0333	Gbif	TR
26.3833	42.1833	Gbif	BG
26.3833	42.1833	vanS	BG
26.4067	40.14	Gbif	TR
26.4667	40.1833	Gbif	TR
26.4833	41.7	Gbif	TR	X
26.4833	39.5833	Gbif	TR	X
26.4833	41.7	vanS	TR
26.4872	42.1058	Gbif	BG	X
26.5333	40.8667	Gbif	TR
26.55	37.3167	Gbif	GR	X
26.55	40.2	Gbif	TR
26.5754	39.5675	vanS	TR
26.6	39.5667	Gbif	TR	X
26.6	41.2	Gbif	TR	X
26.6167	39.6	Gbif	TR
26.65	40.3167	vanS	TR
26.65	40.3167	Gbif	TR
26.65	40.85	Gbif	TR	X
26.6667	40.3333	Gbif	TR
26.6667	42.3833	vanS	BG
26.6667	42.3833	Gbif	BG	X
26.7	39.3333	Gbif	TR
26.7333	41.45	Gbif	TR
26.7333	41.45	vanS	TR
26.75	39.35	Gbif	TR
26.7667	42.6333	vanS	BG
26.7667	42.6333	Gbif	BG	X
26.8	37.7833	Gbif	GR
26.8	40.0333	Gbif	TR	X
26.8	40.0333	vanS	TR
26.85	37.7667	Gbif	GR
26.85	39.1667	Gbif	TR	X
26.85	39.6	vanS	TR
26.9134	39.4769	vanS	TR
26.9167	39.4167	Gbif	TR
26.9667	38.8	Gbif	TR
26.9742	38.7994	Gbif	TR	X
26.9833	37.75	Gbif	GR	X
26.9833	38.8	Gbif	TR
27.0167	39.0667	Gbif	TR	X
27.0167	40	vanS	TR	X
27.0167	40	Gbif	TR
27.0244	39.5961	Gbif	TR
27.0333	40.0833	Gbif	TR
27.0667	38.6	Gbif	TR	X
27.07	38.6067	Gbif	TR
27.0833	39.5667	Gbif	TR	X
27.0931	41.4325	Gbif	TR	X
27.1167	35.5167	Gbif	GR	X
27.15	42.2667	vanS	BG	X
27.15	42.2667	Gbif	BG
27.1667	37.6667	Gbif	TR	X
27.1833	39.1167	Gbif	TR
27.1839	39.1169	Gbif	TR
27.2333	41.7833	Gbif	TR
27.2333	39.9333	Gbif	TR
27.2333	41.7833	vanS	TR
27.25	42.7	Gbif	BG	X
27.2833	40.9333	Gbif	TR	X
27.3	41.7333	Gbif	TR	X
27.3	41.7333	vanS	TR
27.3333	39.9167	Gbif	TR
27.3333	39.9167	vanS	TR
27.3783	43.0951	vanS	BG
27.3833	43.05	Gbif	BG	X
27.4167	39.0833	Gbif	TR
27.4333	39.7833	Gbif	TR
27.4667	39.75	vanS	TR
27.4667	42.4167	vanS	BG
27.4667	39.75	Gbif	TR
27.4667	42.4167	Gbif	BG
27.5833	39.6333	Gbif	TR	X
27.5833	39.6333	vanS	TR
27.5898	42.4292	vanS	BG
27.65	42.4167	Gbif	BG
27.6833	39.6667	Gbif	TR
27.7667	42.7167	vanS	BG	X
27.7667	42.7167	Gbif	BG
27.8333	37.85	Gbif	TR	X
27.8333	39.0167	Gbif	TR	X
27.8333	40.4167	Gbif	TR
27.85	36.6	Gbif	GR	X
27.9153	42.1106	Gbif	BG
27.9167	40.3333	vanS	TR
27.9167	40.3333	Gbif	TR
27.9667	38.5167	Gbif	TR	X
27.9667	40.0333	Gbif	TR	X
27.9667	40.35	Gbif	TR
27.9833	38.5167	Gbif	TR
27.9856	39.7108	Gbif	TR
27.9981	42.0033	Gbif	BG	X
28	39.75	Gbif	TR	X
28.0333	41.1333	Gbif	TR	X
28.0333	41.1333	vanS	TR
28.05	39.8667	vanS	TR
28.05	39.8667	Gbif	TR
28.0667	40.2833	Gbif	TR
28.0833	43.3833	Gbif	BG	X
28.1205	43.3998	vanS	BG
28.2	40.2333	Gbif	TR	X
28.2	40.2333	vanS	TR
28.2667	40.2333	Gbif	TR
28.405	37.615	Gbif	TR	X
28.7167	38.2	Gbif	TR
28.7167	38.2167	Gbif	TR
28.75	38.15	Gbif	TR
28.7667	40.3833	Gbif	TR
28.8833	40.5	Gbif	TR	X
28.9	38.0333	Gbif	TR	X
28.9	40.3667	Gbif	TR
28.9167	38.0333	Gbif	TR
28.9167	40.2667	vanS	TR	X
28.9167	40.5	Gbif	TR
28.9167	40.2667	Gbif	TR
28.9333	37.9167	Gbif	TR	X
28.9333	40.4833	Gbif	TR
28.9833	40.6333	Gbif	TR
29.05	37.85	Gbif	TR
29.0875	37.7742	Gbif	TR	X
29.1	40.3333	Gbif	TR	X
29.1128	37.9158	Gbif	TR
29.15	40.45	Gbif	TR
29.2	40.3833	Gbif	TR
29.25	40.45	Gbif	TR
29.5167	38.6833	Gbif	TR	X
29.5833	40.3	Gbif	TR
29.5833	40.3	vanS	TR
29.5833	40.5	Gbif	TR	X
29.7833	40.05	Gbif	TR	X
29.9833	38.8167	Gbif	TR
30.0167	40.2333	Gbif	TR
30.05	40.1333	Gbif	TR
30.1	39.8667	Gbif	TR
30.1333	39.8333	Gbif	TR
30.15	39.6	Gbif	TR	X
30.15	39.8	Gbif	TR
30.1833	40	Gbif	TR	X
30.2167	39.9833	Gbif	TR
30.2333	39.95	Gbif	TR
30.3333	39.8333	Gbif	TR
30.35	39.8333	Gbif	TR
30.4333	39.8	Gbif	TR
30.4667	39.7667	Gbif	TR
30.5206	39.7767	Gbif	TR
30.8	36.9833	Gbif	TR	X
30.8167	40.8333	Gbif	TR	X
30.9167	38.6667	vanS	TR	X
30.9167	38.6667	Gbif	TR
30.9333	39.5833	Gbif	TR	X
31	38.5	vanS	TR	X
31.4667	40.7333	Gbif	TR	X
31.5	37.0333	Gbif	TR	X
31.5167	37.9667	Gbif	TR	X
31.8333	38.2833	Gbif	TR	X
31.9833	40.7667	Gbif	TR	X
32	38.8833	Gbif	TR	X
32	38.8833	vanS	TR
32.2667	38.2667	Gbif	TR
32.3333	38.1667	Gbif	TR
32.3333	38.1667	vanS	TR	X
32.3667	39.5	vanS	TR	X
32.3667	39.5	Gbif	TR
32.4667	34.95	Gbif	CY	X
32.4956	39.4311	Gbif	TR	X
32.5167	34.7333	Gbif	CY	X
32.5333	34.7333	Gbif	CY
32.5333	40.8667	Gbif	TR
32.5667	39.4833	Gbif	TR	X
32.5833	37.9667	Gbif	TR
32.5833	40	Gbif	TR	X
32.5833	37.9667	vanS	TR
32.6	34.8333	vanS	CY
32.6167	34.8333	vanS	CY
32.6167	34.8333	Gbif	CY
32.6167	40.4667	Gbif	TR
32.6333	34.8667	Gbif	CY
32.6333	37.6667	Gbif	TR
32.6333	34.8667	vanS	CY
32.6333	37.6667	vanS	TR	X
32.65	34.9167	vanS	CY
32.65	34.9167	Gbif	CY
32.6506	40.4697	Gbif	TR
32.6667	40.3333	vanS	TR
32.6667	40.3333	Gbif	TR
32.68	41.27	Gbif	TR	X
32.6833	40.85	Gbif	TR
32.7333	34.95	Gbif	CY
32.7333	35.0167	Gbif	CY	X
32.7667	34.9667	vanS	CY
32.7833	39.9667	Gbif	TR
32.7833	39.9667	vanS	TR
32.8167	34.85	vanS	CY
32.8167	39.85	Gbif	TR
32.8167	34.85	Gbif	CY
32.8333	34.85	Gbif	CY
32.85	39.6167	Gbif	TR	X
32.8667	34.9167	vanS	CY
32.8667	34.9167	Gbif	CY
32.9	34.9333	Gbif	CY
32.9167	39.9167	vanS	TR
32.9167	40.0333	Gbif	TR
32.9167	39.9167	Gbif	TR
32.9333	39.9333	Gbif	TR
32.95	40.8167	Gbif	TR	X
32.9833	40.8167	Gbif	TR
33.0833	39.9667	Gbif	TR
33.0833	39.9667	vanS	TR
33.2167	39.1833	vanS	TR
33.2167	39.1833	Gbif	TR	X
33.25	34.7333	Gbif	CY	X
33.25	39.9167	vanS	TR
33.25	39.9167	Gbif	TR
33.3167	40.8333	Gbif	TR	X
33.3333	39.8333	Gbif	TR
33.3833	35.15	Gbif	CY	X
33.4	39.95	Gbif	TR
33.4333	35.3	Gbif	CY
33.4333	39.7167	Gbif	TR
33.4333	35.3	vanS	CY
33.4333	39.7167	vanS	TR
33.4667	38.25	vanS	TR	X
33.4667	40.8667	Gbif	TR
33.4667	38.25	Gbif	TR
33.4833	39.55	Gbif	TR	X
33.5167	39.55	vanS	TR	X
33.5167	39.55	Gbif	TR
33.5833	40.7333	Gbif	TR
33.6167	39.6167	Gbif	TR
33.6167	40.6167	Gbif	TR
33.6167	40.8167	Gbif	TR
33.6333	40.5167	Gbif	TR	X
33.6667	40.4833	Gbif	TR	X
33.6667	40.6333	Gbif	TR
33.6833	40.4833	Gbif	TR
33.7167	39.3667	Gbif	TR
33.7333	40.9	Gbif	TR
33.75	39.3667	Gbif	TR	X
33.8347	44.5117	Gbif	UA	X
33.9167	37.4333	vanS	TR
33.9167	37.4333	Gbif	TR	X
34.0044	44.4111	Gbif	UA	X
34.0167	38.05	Gbif	TR	X
34.2333	44.5108	Gbif	UA	X
34.3833	39.0667	Gbif	TR
34.3833	39.0667	Gbif	TR
34.45	39.0333	Gbif	TR	X
34.45	39.0833	Gbif	TR
34.6333	41.8333	Gbif	TR	X
34.8	41.4833	Gbif	TR
34.8333	41.3	Gbif	TR
34.8619	44.8489	Gbif	UA	X
34.9333	40.8833	Gbif	TR	X
34.9333	41.3333	Gbif	TR
34.9667	41.2833	Gbif	TR	X
35.1667	38.8167	vanS	TR
35.1667	38.8167	Gbif	TR
35.2322	44.9239	Gbif	UA	X
35.25	38.7667	vanS	TR	X
35.25	38.7667	Gbif	TR
35.5333	38.3667	Gbif	TR
35.5333	38.3667	vanS	TR	X
35.6	38.9667	vanS	TR
35.6	38.9667	Gbif	TR
35.6333	38.8167	Gbif	TR
35.65	38.8333	Gbif	TR
35.7	33.9	vanS	LB
35.7	33.95	vanS	LB
35.7167	33.5167	vanS	LB
35.7167	33.5167	Gbif	LB
35.7303	33.3031	Gbif	IL
35.7453	33.2886	Gbif	IL
35.7667	33.6167	vanS	LB
35.7667	33.6167	Gbif	LB
35.7667	33.7667	Gbif	LB
35.7701	33.3057	Gbif	IL
35.7939	33.1811	Gbif	IL	X
35.8167	33.5	vanS	LB	X
35.8167	33.5	Gbif	LB
35.9144	35.8133	Gbif	SY	X
35.9417	35.1506	Gbif	SY
35.9486	35.1492	Gbif	SY	X
35.9739	35.8428	Gbif	SY
35.9833	38.4833	Gbif	TR
35.9833	38.6167	Gbif	TR	X
35.9833	35.9	vanS	SY
35.9833	35.9167	vanS	SY
35.9833	38.4833	vanS	TR
35.9969	35.9306	Gbif	SY
36.0167	33.8	vanS	LB
36.0167	35.7833	vanS	SY
36.0167	33.8	Gbif	LB
36.0222	33.6556	Gbif	SY
36.0306	35.7906	Gbif	SY
36.0472	33.6722	Gbif	SY
36.05	33.6639	Gbif	SY
36.05	33.6833	vanS	SY
36.05	33.8333	Gbif	LB
36.05	33.8333	vanS	LB
36.0556	34.7239	Gbif	SY
36.0667	34.0833	vanS	LB
36.0667	33.7	Gbif	SY
36.0667	34.0833	Gbif	LB
36.0922	33.6667	Gbif	SY
36.0922	33.6703	Gbif	SY
36.1	33.6167	vanS	SY	X
36.1	33.9333	vanS	LB
36.1131	33.6236	Gbif	SY
36.1167	33.6833	vanS	SY
36.1167	35.7333	vanS	SY
36.1333	35.4	Gbif	SY
36.1333	35.6667	Gbif	SY
36.1333	35.4	vanS	SY
36.1467	35.7356	Gbif	SY
36.1667	34.0333	vanS	LB
36.1667	34.5833	vanS	LB
36.1667	39.2833	vanS	TR
36.1667	34.0333	Gbif	LB	X
36.1667	34.5833	Gbif	LB	X
36.1667	39.2833	Gbif	TR	X
36.1722	35.6028	Gbif	SY
36.175	35.6083	Gbif	SY
36.1753	33.8144	Gbif	SY
36.1764	35.5961	Gbif	SY
36.1833	35.6	vanS	SY
36.1833	35.6167	vanS	SY
36.1903	35.0972	Gbif	SY
36.2	35.5667	vanS	SY	X
36.2	35.8833	vanS	SY
36.2069	35.5875	Gbif	SY
36.2167	34.8333	Gbif	SY
36.2292	35.8694	Gbif	SY
36.25	34.5833	Gbif	LB
36.25	34.5833	vanS	LB
36.2972	35.7472	Gbif	SY
36.3306	35.2028	Gbif	SY
36.3333	38.6667	Gbif	TR
36.3333	38.6667	vanS	TR	X
36.3508	35.0628	Gbif	SY	X
36.3894	34.8278	Gbif	SY
36.4667	35.7833	vanS	SY
36.4667	35.7833	Gbif	SY
36.4742	34.8225	Gbif	SY
36.4742	35.7892	Gbif	SY
36.5	39.8333	Gbif	TR
36.5	39.8333	vanS	TR
36.5114	36.1133	Gbif	SY
36.5114	36.1133	Gbif	SY	X
36.5139	34.8361	Gbif	SY
36.5436	35.7836	Gbif	SY
36.55	36.2306	Gbif	SY
36.55	36.2306	Gbif	SY
36.5528	36.2306	Gbif	SY
36.5528	36.2306	Gbif	SY
36.6167	36.2028	Gbif	SY
[truncated: 457 more rows]

## Sheet: Ventricosa
Longitude	Latitude	Source	Country (ISO 2)	Sample
-7.63889	30.7769	Gbif	MA	X
-7.61087	30.7872	Gbif	MA
-6.42321	38.4149	Gbif	ES	X
-6.42001	38.505	Gbif	ES	X
-6.21	40.84	Gbif	ES	X
-6.04	36.51	Gbif	ES	X
-5.88	41.78	Gbif	ES	X
-5.68333	32.2833	Gbif	MA	X
-5.64	41.06	Gbif	ES
-5.53333	41.05	Gbif	ES	X
-5.16667	41.15	Gbif	ES	X
-5.054	36.691	Gbif	ES	X
-5.01	42.66	Gbif	ES	X
-4.98	41.76	Gbif	ES	X
-4.95	31.9	Gbif	MA	X
-4.95	42.7	Gbif	ES	X
-4.86667	33.6833	Gbif	MA	X
-4.83	42.7	Gbif	ES
-4.82	37.84	Gbif	ES	X
-4.52	36.99	Gbif	ES	X
-4.47	37.4	Gbif	ES	X
-4.16	42.85	Gbif	ES	X
-4.1	41.75	Gbif	ES	X
-4.03333	41.05	Gbif	ES	X
-3.68333	42.7333	Gbif	ES	X
-3.67	42.32	Gbif	ES	X
-3.62	37.81	Gbif	ES	X
-3.52	38.44	Gbif	ES	X
-3.48885	37.7289	Gbif	ES
-3.44	37.04	Gbif	ES	X
-3.28333	37.35	Gbif	ES
-3.24	42.63	Gbif	ES
-3.15605	37.6352	Gbif	ES	X
-3.12	42.27	Gbif	ES	X
-3.12	42.54	Gbif	ES	X
-3.12	42.63	Gbif	ES
-3.05	42.33	Gbif	ES
-2.96269	37.882	Gbif	ES
-2.892	37.907	Gbif	ES
-2.881	37.889	Gbif	ES
-2.78051	37.8533	Gbif	ES	X
-2.75	40.0333	Gbif	ES	X
-2.725	36.906	Gbif	ES	X
-2.57	42.5	Gbif	ES	X
-2.54	38.48	Gbif	ES	X
-2.53	39.74	Gbif	ES	X
-2.53	39.92	Gbif	ES
-2.49	37.27	Gbif	ES	X
-2.41667	33.6	vanS	MA	X
-2.41667	34.85	Gbif	MA	X
-2.33007	42.6736	Gbif	ES	X
-2.25	40.5164	Gbif	ES	X
-2.21667	40.0833	Gbif	ES	X
-2.20689	42.7629	Gbif	ES
-2.1598	38.1412	Gbif	ES	X
-2.13333	40.15	Gbif	ES
-2.06667	41.0167	Gbif	ES	X
-2.06	39.65	Gbif	ES	X
-2.04	40.88	Gbif	ES
-2	40.35	Gbif	ES
-1.98333	40.4	Gbif	ES
-1.97	38.12	Gbif	ES	X
-1.93	40.37	Gbif	ES
-1.76667	40.0333	Gbif	ES	X
-1.70236	40.4635	Gbif	ES
-1.63478	39.6716	Gbif	ES	X
-1.33333	34.8667	Gbif	DZ	X
-1.25	34.2167	Gbif	DZ	X
-1.25	34.4667	Gbif	DZ
-1.1	38.88	Gbif	ES	X
-0.97503	39.146	Gbif	ES	X
-0.76228	40.3591	Gbif	ES
-0.6446	40.3567	Gbif	ES
-0.52	40.35	Gbif	ES	X
-0.52	40.44	Gbif	ES
-0.41	40.17	Gbif	ES	X
-0.4	40.44	Gbif	ES
-0.36	40.22	Gbif	ES
-0.24	38.63	Gbif	ES	X
-0.23	38.72	Gbif	ES
-0.11368	40.3889	Gbif	ES
-0.03333	34.5833	Gbif	DZ	X
0.02236	42.7886	CBNpmp	FR	X
0.33	40.76	Gbif	ES	X
0.55	34.9833	Gbif	DZ	X
1.3	35.2833	Gbif	DZ	X
1.36667	35.4833	Gbif	DZ
1.51667	35.3167	Gbif	DZ	X
1.68	41.54	Gbif	ES	X
1.83333	35.6667	Gbif	DZ	X
2.08333	34.1167	Gbif	DZ	X
2.18019	48.8746	Gbif	FR
2.20815	48.7582	Gbif	FR	X
2.22714	48.8053	Gbif	FR
2.23842	48.8839	Gbif	FR
2.25205	48.8989	Gbif	FR
2.25721	48.7985	Gbif	FR
2.25776	48.7781	Gbif	FR
2.3	34.8333	Gbif	DZ	X
2.48	39.52	Gbif	ES	X
2.62	39.5625	Gbif	ES	X
2.65	39.5667	Gbif	ES
2.71	39.61	Gbif	ES
2.76	39.74	Gbif	ES
2.82	39.81	Gbif	ES
2.88333	39.4833	Gbif	ES
2.89117	42.9376	CBNmed	FR	X
2.89472	39.4858	Gbif	ES
2.94	39.8	Gbif	ES
2.95	39.14	Gbif	ES	X
3.06	39.34	Gbif	ES	X
3.08333	34.5	Gbif	DZ	X
3.16667	34	Gbif	DZ	X
3.39361	43.5639	Gbif	FR	X
3.8	34.85	Gbif	DZ	X
3.83333	40	Gbif	ES	X
3.85477	43.7597	CBNmed	FR
3.85515	43.7595	CBNmed	FR
3.85565	43.7597	CBNmed	FR
3.85743	43.7598	CBNmed	FR
3.85866	43.7538	CBNmed	FR
3.85957	43.7586	CBNmed	FR
3.86004	43.7577	CBNmed	FR
3.86058	43.7565	CBNmed	FR
3.86097	43.7574	CBNmed	FR
3.88333	43.6	Gbif	FR	X
3.91432	45.0563	CBNmc	FR	X
3.91667	35	Gbif	DZ	X
3.96667	35.0333	Gbif	DZ
4	39.97	Gbif	ES
4.16667	34.7667	Gbif	DZ	X
4.18333	34.85	Gbif	DZ
4.23	39.88	Gbif	ES	X
4.51667	35.2333	Gbif	DZ	X
4.7067	44.3052	CBNmed	FR
4.70831	46.8185	Gbif	FR	X
4.70842	44.3021	CBNmed	FR
4.72113	44.3186	CBNmed	FR
4.7453	44.2932	CBNmed	FR
4.85	44.18	Gbif	FR
4.85629	44.1733	CBNmed	FR	X
4.85902	44.1773	CBNmed	FR
5.31645	43.9287	CBNmed	FR
5.34671	43.9029	CBNmed	FR	X
5.78333	35.8	Gbif	DZ	X
5.80157	43.4481	CBNmed	FR
5.80618	43.4553	CBNmed	FR
5.80704	43.4564	CBNmed	FR
5.80721	43.4558	CBNmed	FR
5.81667	36.1167	Gbif	DZ	X
5.94973	43.2796	CBNmed	FR
5.98155	43.2503	CBNmed	FR	X
6	35.6333	Gbif	DZ
6.02445	43.1155	CBNmed	FR	X
6.13333	35.55	Gbif	DZ	X
6.25	35.6333	Gbif	DZ
6.30067	43.378	CBNmed	FR
6.33387	43.3731	CBNmed	FR
6.55	36.3333	Gbif	DZ
6.58333	36.2167	Gbif	DZ	X
6.73333	36.2667	Gbif	DZ
7.11667	35.8167	Gbif	DZ	X
7.4	36.4167	Gbif	DZ	X
7.4	36.45	Gbif	DZ
7.55	35.2167	Gbif	DZ	X
7.91667	36.2667	Gbif	DZ	X
9.4237	39.7	Gbif	IT	X
20.9833	32.5833	Gbif	LY	X
20.9833	32.5833	vanS	LY
21.3667	32.6167	vanS	LY	X
21.3667	32.6167	Gbif	LY
21.6333	32.7833	Gbif	LY
21.6333	32.7833	vanS	LY
21.8667	32.75	vanS	LY
21.8667	32.75	Gbif	LY
21.9167	32.7	vanS	LY	X
21.9167	32.7	Gbif	LY
22.0833	32.7833	Gbif	LY	X
22.0833	32.7833	vanS	LY
22.6667	32.7167	vanS	LY	X
22.6667	32.7167	Gbif	LY
27.2333	31.2833	Gbif	EG	X
27.2333	31.3333	vanS	EG
47.6902	40.1522	Gbif	AZ
